# Supplementary material for: Predictive value of drug efficacy by M6A modification patterns in rheumatoid arthritis patients
Source: Front Immunol. 2022 Aug 16;13:940918. doi: 10.3389/fimmu.2022.940918 (PMC9427021; doi:10.3389/fimmu.2022.940918)
Supplement: Supplementary file 2 [file Table_1.xlsx]

## Sheet: Supplementary_Table1
Data set	Subjects	Experiment type	Platforms	Collection site	Reference	Citation
Accession: GSE110169	84 RA vs 76 HC	Expression profiling by array	GPL13667	Georgia Tech and Emory Univ，USA	Hanjoong Jo et all.	PMID: 29534336
Accession: GSE45291	488 RA vs 20 HC	Expression profiling by array	GPL13158	BiogenIdec, USA	Jadwiga Bienkowska et all.	PMID: 25405351
Accession: GSE68689	16 RA vs 5 HC	Expression profiling by array	GPL20171	Selventa, USA	Ty Thomson et all.
Accession: GSE74143	373 RA	Expression profiling by array	GPL13158	Janssen R&D, USA	Alice Walsh et all.	PMID: 27140173
Accession: GSE93272	230 RA vs 43 HC	Expression profiling by array	GPL570	Takeda Pharmaceutical Company Limited，Japan	Shinya Tasaki et all.	PMID: 30013029

## Sheet: Supplementary_Table2
gene_name	Category	Immunity
ABAT	CD56bright.natural.killer.cell	Innate
ABCA1	Type.17.T.helper.cell	Adaptive
ABCB1	Type.17.T.helper.cell	Adaptive
ABCD1	Activated.dendritic.cell	Innate
ABTB1	Plasmacytoid.dendritic.cell	Innate
ACADM	Immature.dendritic.cell	Innate
ACP5	Gamma.delta.T.cell	Adaptive
ACTG1	Monocyte	Innate
ACTR3	Activated.dendritic.cell	Innate
ADAM28	Activated.B.cell	Adaptive
ADAM8	Type.1.T.helper.cell	Adaptive
ADAMTS12	Type.17.T.helper.cell	Adaptive
ADAMTS3	Mast.cell	Innate
ADRM1	Activated.CD8.T.cell	Adaptive
AHCYL1	Immature.dendritic.cell	Innate
AHCYL2	Type.1.T.helper.cell	Adaptive
AHSA1	Activated.CD8.T.cell	Adaptive
AIF1	Macrophage	Innate
AIM2	Activated.CD4.T.cell	Adaptive
AKNA	Activated.B.cell	Adaptive
AKR7A3	CD56dim.natural.killer.cell	Innate
AKT3	Natural.killer.cell	Innate
ALCAM	Type.1.T.helper.cell	Adaptive
ALDH1A2	Immature.dendritic.cell	Innate
ALDH3A2	Immature.dendritic.cell	Innate
ALDH9A1	Immature.dendritic.cell	Innate
ALOX15	Immature.dendritic.cell	Innate
AMPD2	Immature.dendritic.cell	Innate
AMT	Immature.dendritic.cell	Innate
ANK1	Type.17.T.helper.cell	Adaptive
ANKRD22	Type.17.T.helper.cell	Adaptive
ANXA5	Monocyte	Innate
APOBEC3A	Neutrophil	Innate
AQP9	Gamma.delta.T.cell	Adaptive
ARHGAP15	Mast.cell	Innate
ARHGAP25	Activated.B.cell	Adaptive
ARL1	Immature.dendritic.cell	Innate
ASB2	Type.2.T.helper.cell	Adaptive
ASGR1	Monocyte	Innate
ASGR2	Monocyte	Innate
ATIC	Immature.dendritic.cell	Innate
ATP5F1A	Immature.dendritic.cell	Innate
ATP5F1B	Activated.dendritic.cell	Innate
ATP5MG	Activated.dendritic.cell	Innate
ATP6V1A	Activated.dendritic.cell	Innate
ATP6V1B2	Monocyte	Innate
AXL	Natural.killer.cell	Innate
B3GALNT1	Type.1.T.helper.cell	Adaptive
B3GALT2	Type.17.T.helper.cell	Adaptive
B3GAT1	T.follicular.helper.cell	Adaptive
BACH2	Activated.B.cell	Adaptive
BASP1	Macrophage	Innate
BBS12	Type.1.T.helper.cell	Adaptive
BCL11B	CD56bright.natural.killer.cell	Innate
BCL2	Natural.killer.cell	Innate
BCL2L1	Activated.dendritic.cell	Innate
BCL6	T.follicular.helper.cell	Adaptive
BIRC3	Activated.CD4.T.cell	Adaptive
BIRC5	Type.2.T.helper.cell	Adaptive
BLK	Activated.B.cell	Adaptive
BRIP1	Activated.CD4.T.cell	Adaptive
BST1	Type.1.T.helper.cell	Adaptive
BST2	Natural.killer.cell	Innate
BTN2A2	Natural.killer.T.cell	Innate
BTN3A2	Gamma.delta.T.cell	Adaptive
BTNL8	Neutrophil	Innate
SMCO4	CD56bright.natural.killer.cell	Innate
C1GALT1C1	Activated.CD8.T.cell	Adaptive
C1orf162	Immature.dendritic.cell	Innate
INKA2	Neutrophil	Innate
C1orf54	Gamma.delta.T.cell	Adaptive
C1QB	Activated.dendritic.cell	Innate
C1QC	Activated.dendritic.cell	Innate
C2CD4A	Type.17.T.helper.cell	Adaptive
C2CD4B	Type.17.T.helper.cell	Adaptive
C5orf15	CD56bright.natural.killer.cell	Innate
CA2	Type.17.T.helper.cell	Adaptive
CALD1	Type.1.T.helper.cell	Adaptive
CAMTA1	Type.17.T.helper.cell	Adaptive
CAPG	Activated.dendritic.cell	Innate
CAPZA1	Immature.dendritic.cell	Innate
CARD8	Gamma.delta.T.cell	Adaptive
CASP5	Neutrophil	Innate
CBX6	Plasmacytoid.dendritic.cell	Innate
CCDC65	Type.17.T.helper.cell	Adaptive
CCDC88A	Natural.killer.T.cell	Innate
CCL1	Macrophage	Innate
CCL13	Gamma.delta.T.cell	Adaptive
CCL14	Macrophage	Innate
CCL18	Gamma.delta.T.cell	Adaptive
CCL20	Activated.CD4.T.cell	Adaptive
CCL21	Activated.B.cell	Adaptive
CCL23	Macrophage	Innate
CCL26	Macrophage	Innate
CCL3L1	Regulatory.T.cell	Adaptive
CCL3L3	Activated.dendritic.cell	Innate
CCL4	Activated.CD4.T.cell	Adaptive
CCL5	Activated.CD4.T.cell	Adaptive
CCNA1	Activated.dendritic.cell	Innate
CCNB1	Activated.CD4.T.cell	Adaptive
CCR2	MDSC	Innate
CCR7	Activated.CD4.T.cell	Adaptive
CCR9	Type.17.T.helper.cell	Adaptive
CCT6B	Activated.CD8.T.cell	Adaptive
CD101	Natural.killer.T.cell	Innate
CD109	Natural.killer.T.cell	Innate
CD14	MDSC	Innate
CD151	Type.1.T.helper.cell	Adaptive
CD180	Activated.B.cell	Adaptive
CD19	Activated.B.cell	Adaptive
CD1D	Monocyte	Innate
CD2	MDSC	Innate
CD200	T.follicular.helper.cell	Adaptive
CD207	Activated.dendritic.cell	Innate
CD209	Gamma.delta.T.cell	Adaptive
CD22	Immature..B.cell	Adaptive
CD27	Activated.B.cell	Adaptive
CD300LB	Macrophage	Innate
CD300LF	Plasmacytoid.dendritic.cell	Innate
CD302	Activated.dendritic.cell	Innate
CD33	Gamma.delta.T.cell	Adaptive
CD36	Gamma.delta.T.cell	Adaptive
CD37	Activated.CD8.T.cell	Adaptive
CD38	Activated.B.cell	Adaptive
CD3D	Activated.CD8.T.cell	Adaptive
CD3E	Activated.CD8.T.cell	Adaptive
CD3G	Activated.CD8.T.cell	Adaptive
CD4	Macrophage	Innate
CD40	Type.17.T.helper.cell	Adaptive
CD47	Type.1.T.helper.cell	Adaptive
CD48	Type.1.T.helper.cell	Adaptive
CD52	Type.1.T.helper.cell	Adaptive
CD53	Type.1.T.helper.cell	Adaptive
CD59	Type.1.T.helper.cell	Adaptive
CD6	Type.1.T.helper.cell	Adaptive
CD68	Type.1.T.helper.cell	Adaptive
CD69	Activated.CD8.T.cell	Adaptive
CD7	Type.1.T.helper.cell	Adaptive
CD70	Type.1.T.helper.cell	Adaptive
CD72	Regulatory.T.cell	Adaptive
CD79B	Activated.B.cell	Adaptive
CD83	T.follicular.helper.cell	Adaptive
CD84	T.follicular.helper.cell	Adaptive
CD86	MDSC	Innate
CD8A	Activated.CD8.T.cell	Adaptive
CD96	Type.1.T.helper.cell	Adaptive
ADGRE5	Type.1.T.helper.cell	Adaptive
CDA	Neutrophil	Innate
CDC25C	Type.2.T.helper.cell	Adaptive
CDC5L	Natural.killer.cell	Innate
CDC7	Type.2.T.helper.cell	Adaptive
CDH2	Natural.killer.cell	Innate
CDH3	CD56bright.natural.killer.cell	Innate
CDHR1	CD56bright.natural.killer.cell	Innate
CDK5	Gamma.delta.T.cell	Adaptive
CDK5R1	T.follicular.helper.cell	Adaptive
CEACAM3	Type.17.T.helper.cell	Adaptive
CEACAM8	Activated.dendritic.cell	Innate
CEBPA	T.follicular.helper.cell	Adaptive
ADA2	T.follicular.helper.cell	Adaptive
CENPF	Type.2.T.helper.cell	Adaptive
CETN3	Activated.CD8.T.cell	Adaptive
CFHR3	Type.1.T.helper.cell	Adaptive
CFL1	Monocyte	Innate
CFP	Monocyte	Innate
CHRM3	Type.1.T.helper.cell	Adaptive
CHST12	T.follicular.helper.cell	Adaptive
CHST15	Neutrophil	Innate
CLEC10A	T.follicular.helper.cell	Adaptive
CLEC17A	Activated.B.cell	Adaptive
CLEC1A	Natural.killer.T.cell	Innate
CLEC4A	T.follicular.helper.cell	Adaptive
CLEC4C	Activated.dendritic.cell	Innate
CLEC5A	Regulatory.T.cell	Adaptive
CLEC7A	Type.1.T.helper.cell	Adaptive
CLEC9A	Activated.B.cell	Adaptive
CLECL1	Activated.B.cell	Adaptive
CLIC2	CD56bright.natural.killer.cell	Innate
CLIC3	T.follicular.helper.cell	Adaptive
CLTB	Immature.dendritic.cell	Innate
CMA1	Mast.cell	Innate
CNPY3	Natural.killer.T.cell	Innate
CNPY4	Natural.killer.T.cell	Innate
CNR1	Macrophage	Innate
CNR2	Macrophage	Innate
COL23A1	Type.1.T.helper.cell	Adaptive
COL4A4	Type.1.T.helper.cell	Adaptive
COL5A3	Type.1.T.helper.cell	Adaptive
COX7A2L	CD56bright.natural.killer.cell	Innate
CPA3	Mast.cell	Innate
CPM	Mast.cell	Innate
CR2	Activated.B.cell	Adaptive
CREB1	Natural.killer.T.cell	Innate
CREB3L4	CD56bright.natural.killer.cell	Innate
CREB5	Neutrophil	Innate
CRTAM	Natural.killer.cell	Innate
CRTC2	Natural.killer.T.cell	Innate
CRTC3	Natural.killer.T.cell	Innate
CRYBB1	Macrophage	Innate
CSE1L	Activated.CD8.T.cell	Adaptive
CSF1	CD56bright.natural.killer.cell	Innate
CSF1R	T.follicular.helper.cell	Adaptive
CSF2	Natural.killer.T.cell	Innate
CSF2RA	Natural.killer.cell	Innate
CSF3R	Immature.dendritic.cell	Innate
CSNK2A2	CD56bright.natural.killer.cell	Innate
CSRP2	Type.2.T.helper.cell	Adaptive
CSTA	CD56bright.natural.killer.cell	Innate
CSTB	CD56bright.natural.killer.cell	Innate
CTBS	Monocyte	Innate
CTPS1	CD56bright.natural.killer.cell	Innate
CTSD	CD56bright.natural.killer.cell	Innate
CTSG	Mast.cell	Innate
CTSS	T.follicular.helper.cell	Adaptive
CTSZ	Natural.killer.cell	Innate
CXCL1	Natural.killer.cell	Innate
CXCR1	Neutrophil	Innate
CXCR2	Neutrophil	Innate
CXCR4	MDSC	Innate
CXCR6	Type.2.T.helper.cell	Adaptive
CYBB	Immature..B.cell	Adaptive
CYP27A1	CD56dim.natural.killer.cell	Innate
CYP27B1	CD56bright.natural.killer.cell	Innate
CYTH1	Natural.killer.cell	Innate
DAB1	Type.1.T.helper.cell	Adaptive
DAB2	Plasmacytoid.dendritic.cell	Innate
DACH1	Eosinophil	Innate
DAPK1	Type.2.T.helper.cell	Adaptive
DAPK2	Eosinophil	Innate
DAXX	Natural.killer.cell	Innate
DAZAP2	Monocyte	Innate
DBNL	Gamma.delta.T.cell	Adaptive
DCAF12	CD56bright.natural.killer.cell	Innate
DDX17	Plasmacytoid.dendritic.cell	Innate
DDX55	CD56dim.natural.killer.cell	Innate
DEPDC5	Eosinophil	Innate
DGKH	Natural.killer.cell	Innate
DHFR	Type.2.T.helper.cell	Adaptive
DLC1	Type.2.T.helper.cell	Adaptive
DLEU7	Type.1.T.helper.cell	Adaptive
DLL4	Natural.killer.cell	Innate
SYNM	T.follicular.helper.cell	Adaptive
DNAJC12	Type.2.T.helper.cell	Adaptive
DOC2B	Type.1.T.helper.cell	Adaptive
DPP4	T.follicular.helper.cell	Adaptive
DPYD	Natural.killer.cell	Innate
DUSP14	Type.1.T.helper.cell	Adaptive
DUSP2	Activated.CD4.T.cell	Adaptive
DUSP6	Type.2.T.helper.cell	Adaptive
DYNLL1	CD56bright.natural.killer.cell	Innate
DYRK2	CD56dim.natural.killer.cell	Innate
EGR3	Mast.cell	Innate
EIF1	Macrophage	Innate
EIF3M	CD56bright.natural.killer.cell	Innate
EIF4A1	Macrophage	Innate
ELMOD3	CD56bright.natural.killer.cell	Innate
EMP1	Type.1.T.helper.cell	Adaptive
EMP3	Plasmacytoid.dendritic.cell	Innate
ADGRE1	Natural.killer.T.cell	Innate
ADGRE3	Eosinophil	Innate
ENC1	Type.1.T.helper.cell	Adaptive
ENG	Plasmacytoid.dendritic.cell	Innate
ENTPD5	CD56bright.natural.killer.cell	Innate
ERBB3	Natural.killer.cell	Innate
ESCO2	Activated.CD4.T.cell	Adaptive
ETS1	Activated.CD4.T.cell	Adaptive
EVI5	Type.2.T.helper.cell	Adaptive
EXO1	Activated.CD4.T.cell	Adaptive
EXOC6	Activated.CD4.T.cell	Adaptive
F11R	Natural.killer.cell	Innate
F12	Type.1.T.helper.cell	Adaptive
FABP1	Gamma.delta.T.cell	Adaptive
FABP5	Gamma.delta.T.cell	Adaptive
FADD	Gamma.delta.T.cell	Adaptive
METTL21A	CD56bright.natural.killer.cell	Innate
NIBAN3	Immature..B.cell	Adaptive
RETREG1	Type.1.T.helper.cell	Adaptive
TOGARAM2	CD56bright.natural.killer.cell	Innate
GASK1B	Macrophage	Innate
CYRIA	Natural.killer.cell	Innate
FASLG	Natural.killer.cell	Innate
FBXO30	Type.1.T.helper.cell	Adaptive
FCAR	Plasmacytoid.dendritic.cell	Innate
FCGR1A	Natural.killer.cell	Innate
FCGR2A	MDSC	Innate
FCGR2B	MDSC	Innate
FCGR2C	Type.1.T.helper.cell	Adaptive
FCGR3A	MDSC	Innate
FCN1	Mast.cell	Innate
FCRL1	Immature..B.cell	Adaptive
FCRL2	Activated.B.cell	Adaptive
FCRL3	Immature..B.cell	Adaptive
FCRL5	Immature..B.cell	Adaptive
FCRLA	Immature..B.cell	Adaptive
FERMT3	MDSC	Innate
FES	Macrophage	Innate
FFAR2	Neutrophil	Innate
FGF18	Natural.killer.cell	Innate
FGF2	T.follicular.helper.cell	Adaptive
FN1	Natural.killer.cell	Innate
FOSB	Eosinophil	Innate
FOSL1	Natural.killer.T.cell	Innate
FOXP3	Regulatory.T.cell	Adaptive
FPR1	Macrophage	Innate
FPR2	Macrophage	Innate
FRAT2	Macrophage	Innate
FRMD4A	Macrophage	Innate
FST	CD56bright.natural.killer.cell	Innate
FSTL1	Natural.killer.cell	Innate
FTL	Mast.cell	Innate
FUCA1	Natural.killer.cell	Innate
FURIN	Type.1.T.helper.cell	Adaptive
FUT4	Natural.killer.T.cell	Innate
FUT5	Natural.killer.cell	Innate
FZD2	Macrophage	Innate
FZR1	Natural.killer.cell	Innate
GAB3	Type.1.T.helper.cell	Adaptive
GABARAP	Plasmacytoid.dendritic.cell	Innate
GAGE2A	Natural.killer.cell	Innate
GATA2	CD56bright.natural.killer.cell	Innate
GATA3	Type.2.T.helper.cell	Adaptive
GATM	Type.1.T.helper.cell	Adaptive
GBP3	Natural.killer.cell	Innate
GEMIN6	Activated.CD8.T.cell	Adaptive
GFPT2	Type.1.T.helper.cell	Adaptive
GIPR	Eosinophil	Innate
GLS2	Natural.killer.cell	Innate
GMPR	CD56bright.natural.killer.cell	Innate
GNAI1	Type.2.T.helper.cell	Adaptive
GNG7	Activated.B.cell	Adaptive
GNLY	Activated.CD8.T.cell	Adaptive
GPR137B	CD56bright.natural.killer.cell	Innate
GPR18	T.follicular.helper.cell	Adaptive
GPR183	Eosinophil	Innate
GPR25	Type.1.T.helper.cell	Adaptive
GPR27	Macrophage	Innate
PTGDR2	Type.17.T.helper.cell	Adaptive
GPR65	Eosinophil	Innate
C5AR2	Macrophage	Innate
GPRC5C	CD56dim.natural.killer.cell	Innate
GPSM3	MDSC	Innate
GPT2	Activated.CD8.T.cell	Adaptive
GPX1	Plasmacytoid.dendritic.cell	Innate
GRB2	Natural.killer.cell	Innate
GREM2	Type.1.T.helper.cell	Adaptive
GRIN1	CD56dim.natural.killer.cell	Innate
GSTA4	Type.2.T.helper.cell	Adaptive
GZMA	Activated.CD8.T.cell	Adaptive
GZMH	Activated.CD8.T.cell	Adaptive
GZMK	Activated.CD8.T.cell	Adaptive
HAL	Neutrophil	Innate
HAVCR1	Type.1.T.helper.cell	Adaptive
HDAC9	Immature..B.cell	Adaptive
HDC	CD56bright.natural.killer.cell	Innate
HELLS	Type.2.T.helper.cell	Adaptive
HEY1	CD56bright.natural.killer.cell	Innate
HIGD1A	Plasmacytoid.dendritic.cell	Innate
HIVEP2	Monocyte	Innate
HK3	Macrophage	Innate
HLA-DOB	Activated.B.cell	Adaptive
HLA-DQA1	Immature..B.cell	Adaptive
HLA-DQA2	Activated.dendritic.cell	Innate
HLA-E	CD56dim.natural.killer.cell	Innate
HNMT	Macrophage	Innate
HOXA1	CD56bright.natural.killer.cell	Innate
HRH1	Macrophage	Innate
HS2ST1	CD56bright.natural.killer.cell	Innate
HS3ST1	CD56bright.natural.killer.cell	Innate
HSD11B1	Type.1.T.helper.cell	Adaptive
HSPA4	Natural.killer.T.cell	Innate
HSPA6	Mast.cell	Innate
HSPB6	Natural.killer.T.cell	Innate
HTR2B	Type.1.T.helper.cell	Adaptive
HUNK	Type.1.T.helper.cell	Adaptive
HVCN1	Immature..B.cell	Adaptive
IARS1	Activated.CD4.T.cell	Adaptive
ICAM2	Natural.killer.T.cell	Innate
ICAM3	Type.1.T.helper.cell	Adaptive
IDH3A	Plasmacytoid.dendritic.cell	Innate
IFT80	Type.17.T.helper.cell	Adaptive
IGF1	Plasmacytoid.dendritic.cell	Innate
IGF2	Type.1.T.helper.cell	Adaptive
IGFBP5	Natural.killer.cell	Innate
IGHM	Activated.B.cell	Adaptive
IGKC	Activated.B.cell	Adaptive
IGSF6	Macrophage	Innate
IKZF1	Monocyte	Innate
IL10RB	Gamma.delta.T.cell	Adaptive
IL12A	Type.1.T.helper.cell	Adaptive
IL17A	Type.17.T.helper.cell	Adaptive
IL17C	Type.17.T.helper.cell	Adaptive
IL17F	Type.17.T.helper.cell	Adaptive
IL17RA	Type.17.T.helper.cell	Adaptive
IL17RC	Type.17.T.helper.cell	Adaptive
IL17RE	Type.17.T.helper.cell	Adaptive
IL18BP	MDSC	Innate
IL21R	CD56dim.natural.killer.cell	Innate
IL23A	Type.17.T.helper.cell	Adaptive
IL26	Type.2.T.helper.cell	Adaptive
IL2RB	Activated.CD8.T.cell	Adaptive
IL32	Natural.killer.T.cell	Innate
IL3RA	Plasmacytoid.dendritic.cell	Innate
IL4R	MDSC	Innate
IL5RA	Eosinophil	Innate
ILDR1	Type.17.T.helper.cell	Adaptive
INPP5F	Immature.dendritic.cell	Innate
IRF1	Type.1.T.helper.cell	Adaptive
ISM2	Natural.killer.T.cell	Innate
ITGA2B	Plasmacytoid.dendritic.cell	Innate
ITGA4	Regulatory.T.cell	Adaptive
ITGA9	Mast.cell	Innate
ITGAL	MDSC	Innate
ITGAM	MDSC	Innate
ITGB4	Type.1.T.helper.cell	Adaptive
ITIH2	Natural.killer.T.cell	Innate
ITK	Activated.CD4.T.cell	Adaptive
IVNS1ABP	T.follicular.helper.cell	Adaptive
KANK2	Natural.killer.cell	Innate
KDM4C	Natural.killer.T.cell	Innate
RUBCN	Immature..B.cell	Adaptive
KIF11	Activated.CD4.T.cell	Adaptive
KIR2DL1	Natural.killer.T.cell	Innate
KIR2DL2	T.follicular.helper.cell	Adaptive
KIR2DL3	Natural.killer.T.cell	Innate
KIR2DS1	CD56dim.natural.killer.cell	Innate
KIR2DS2	CD56dim.natural.killer.cell	Innate
KIR2DS4	Natural.killer.T.cell	Innate
KIR2DS5	CD56dim.natural.killer.cell	Innate
KIR3DL1	Natural.killer.T.cell	Innate
KIR3DL2	Natural.killer.T.cell	Innate
KIRREL3	Natural.killer.T.cell	Innate
KLHL21	Plasmacytoid.dendritic.cell	Innate
KLHL7	Gamma.delta.T.cell	Adaptive
KLRC1	Natural.killer.T.cell	Innate
KLRF1	Gamma.delta.T.cell	Adaptive
KLRG1	Natural.killer.T.cell	Innate
KNTC1	Activated.CD4.T.cell	Adaptive
KRT23	Plasmacytoid.dendritic.cell	Innate
KRT80	Gamma.delta.T.cell	Adaptive
KRT86	CD56bright.natural.killer.cell	Innate
L1CAM	Regulatory.T.cell	Adaptive
LAIR2	Type.2.T.helper.cell	Adaptive
LAMC1	Gamma.delta.T.cell	Adaptive
LAMP2	Natural.killer.T.cell	Innate
LAMP3	Type.2.T.helper.cell	Adaptive
LCK	Activated.CD8.T.cell	Adaptive
LCORL	Gamma.delta.T.cell	Adaptive
LDB3	Natural.killer.cell	Innate
LGALS1	Gamma.delta.T.cell	Adaptive
LGMN	T.follicular.helper.cell	Adaptive
LILRA5	Immature.dendritic.cell	Innate
LILRB5	Natural.killer.T.cell	Innate
LIPA	Regulatory.T.cell	Adaptive
LMNB1	Gamma.delta.T.cell	Adaptive
LONRF3	Type.17.T.helper.cell	Adaptive
IRAG2	Eosinophil	Innate
LRP1	Regulatory.T.cell	Adaptive
LRRC32	T.follicular.helper.cell	Adaptive
LRRC42	Regulatory.T.cell	Adaptive
LST1	Natural.killer.cell	Innate
LTC4S	Type.1.T.helper.cell	Adaptive
MAGED1	Plasmacytoid.dendritic.cell	Innate
MAK	Neutrophil	Innate
MAN1B1	Type.1.T.helper.cell	Adaptive
MAPK7	Gamma.delta.T.cell	Adaptive
MARCKSL1	Monocyte	Innate
MARCO	Regulatory.T.cell	Adaptive
MBP	Monocyte	Innate
MC5R	T.follicular.helper.cell	Adaptive
MDH1	Type.1.T.helper.cell	Adaptive
METRNL	Type.1.T.helper.cell	Adaptive
MFAP3L	Gamma.delta.T.cell	Adaptive
MGAM	Neutrophil	Innate
MICA	T.follicular.helper.cell	Adaptive
MICAL3	Activated.B.cell	Adaptive
MICB	Natural.killer.T.cell	Innate
MINPP1	Gamma.delta.T.cell	Adaptive
MLST8	CD56bright.natural.killer.cell	Innate
MMD	Type.1.T.helper.cell	Adaptive
MMP12	Regulatory.T.cell	Adaptive
MMP15	Monocyte	Innate
MMP25	Neutrophil	Innate
MNDA	Regulatory.T.cell	Adaptive
MOCOS	Type.1.T.helper.cell	Adaptive
MPL	Gamma.delta.T.cell	Adaptive
MPZL1	Activated.CD8.T.cell	Adaptive
MRC1	Regulatory.T.cell	Adaptive
MS4A1	Activated.B.cell	Adaptive
MS4A2	Macrophage	Innate
MS4A6A	Regulatory.T.cell	Adaptive
MYL6B	CD56bright.natural.killer.cell	Innate
NAA16	CD56bright.natural.killer.cell	Innate
NCAM1	T.follicular.helper.cell	Adaptive
NCF1	Immature..B.cell	Adaptive
NCR1	Natural.killer.T.cell	Innate
NCR2	T.follicular.helper.cell	Adaptive
NFATC2IP	Natural.killer.T.cell	Innate
NKG7	Activated.CD8.T.cell	Adaptive
NOS2	Activated.dendritic.cell	Innate
NOTCH3	CD56dim.natural.killer.cell	Innate
NPL	Macrophage	Innate
NR4A3	Eosinophil	Innate
NRP1	T.follicular.helper.cell	Adaptive
NRP2	Type.2.T.helper.cell	Adaptive
NUCB2	Plasmacytoid.dendritic.cell	Innate
NUF2	Activated.CD4.T.cell	Adaptive
OFD1	Plasmacytoid.dendritic.cell	Innate
OGT	Plasmacytoid.dendritic.cell	Innate
OSBPL1A	Type.2.T.helper.cell	Adaptive
P2RX5	Type.1.T.helper.cell	Adaptive
P2RY10	Immature..B.cell	Adaptive
P2RY14	Eosinophil	Innate
PARVG	MDSC	Innate
PDCD1	T.follicular.helper.cell	Adaptive
PDCD1LG2	T.follicular.helper.cell	Adaptive
PDCD6	T.follicular.helper.cell	Adaptive
PDE4B	Type.2.T.helper.cell	Adaptive
PDE6C	Eosinophil	Innate
PDIA4	Plasmacytoid.dendritic.cell	Innate
PDPN	Natural.killer.T.cell	Innate
PELO	Regulatory.T.cell	Adaptive
PHLDA1	Type.2.T.helper.cell	Adaptive
PHRF1	Plasmacytoid.dendritic.cell	Innate
PIK3IP1	Activated.CD8.T.cell	Adaptive
PILRA	Mast.cell	Innate
PKD2L2	Eosinophil	Innate
PLA2G4A	Type.2.T.helper.cell	Adaptive
PLAU	Immature.dendritic.cell	Innate
PLEK	Regulatory.T.cell	Adaptive
PNOC	Activated.B.cell	Adaptive
PNPLA6	Monocyte	Innate
PORCN	CD56dim.natural.killer.cell	Innate
PQBP1	Monocyte	Innate
PRC1	Activated.CD4.T.cell	Adaptive
PRDX1	T.follicular.helper.cell	Adaptive
PROK2	Plasmacytoid.dendritic.cell	Innate
PRSS23	Regulatory.T.cell	Adaptive
PSAP	MDSC	Innate
PSAT1	Activated.CD4.T.cell	Adaptive
PSMC4	CD56dim.natural.killer.cell	Innate
PTGER2	MDSC	Innate
PTGES2	MDSC	Innate
PTGIR	Regulatory.T.cell	Adaptive
PTGS2	Mast.cell	Innate
PTRH2	Activated.CD8.T.cell	Adaptive
RAB1A	Activated.dendritic.cell	Innate
RAB27B	Type.2.T.helper.cell	Adaptive
RAB38	Immature.dendritic.cell	Innate
RAE1	T.follicular.helper.cell	Adaptive
RAET1E	T.follicular.helper.cell	Adaptive
RALB	Plasmacytoid.dendritic.cell	Innate
RBMS3	Type.2.T.helper.cell	Adaptive
RCSD1	Type.1.T.helper.cell	Adaptive
RDX	Immature.dendritic.cell	Innate
RETNLB	Plasmacytoid.dendritic.cell	Innate
RGS1	Activated.CD4.T.cell	Adaptive
RGS16	Type.1.T.helper.cell	Adaptive
RHOA	Activated.dendritic.cell	Innate
RNASE2	Macrophage	Innate
RNASE3	Mast.cell	Innate
RNF125	Type.2.T.helper.cell	Adaptive
RNF141	Plasmacytoid.dendritic.cell	Innate
RPL37A	CD56dim.natural.killer.cell	Innate
RPS24	Gamma.delta.T.cell	Adaptive
RPS7	Gamma.delta.T.cell	Adaptive
RPS9	Gamma.delta.T.cell	Adaptive
RRAGD	Immature.dendritic.cell	Innate
RRP12	Eosinophil	Innate
RTKN2	Activated.CD4.T.cell	Adaptive
RYR1	Type.1.T.helper.cell	Adaptive
S100A12	Neutrophil	Innate
S100A4	Mast.cell	Innate
S100A8	MDSC	Innate
S100A9	MDSC	Innate
SAMSN1	Activated.CD4.T.cell	Adaptive
SAV1	Type.1.T.helper.cell	Adaptive
SDCBP	Natural.killer.T.cell	Innate
SEC14L1	Plasmacytoid.dendritic.cell	Innate
SELE	Type.1.T.helper.cell	Adaptive
SELL	Activated.CD4.T.cell	Adaptive
SELP	Type.1.T.helper.cell	Adaptive
MSRB1	Plasmacytoid.dendritic.cell	Innate
SERTAD2	Plasmacytoid.dendritic.cell	Innate
SH2D6	Type.17.T.helper.cell	Adaptive
SH3KBP1	Type.1.T.helper.cell	Adaptive
SIGLEC10	Type.1.T.helper.cell	Adaptive
SIGLEC5	Activated.dendritic.cell	Innate
SIGLEC7	T.follicular.helper.cell	Adaptive
SIGLEC8	Mast.cell	Innate
SIGLEC9	T.follicular.helper.cell	Adaptive
SIRPA	Plasmacytoid.dendritic.cell	Innate
SIT1	Type.1.T.helper.cell	Adaptive
SKAP1	Type.1.T.helper.cell	Adaptive
SLA	Activated.dendritic.cell	Innate
SLAMF9	Activated.dendritic.cell	Innate
SLC15A3	Macrophage	Innate
SLC18A2	Immature.dendritic.cell	Innate
SLC25A37	Activated.dendritic.cell	Innate
SLC35B3	Type.1.T.helper.cell	Adaptive
SLC6A4	Mast.cell	Innate
SLC7A7	Natural.killer.T.cell	Innate
SNURF	Activated.dendritic.cell	Innate
SP100	Immature..B.cell	Adaptive
SPCS3	Activated.dendritic.cell	Innate
SPIB	Activated.B.cell	Adaptive
SPP1	Natural.killer.T.cell	Innate
SRA1	Activated.dendritic.cell	Innate
ST3GAL6	Eosinophil	Innate
ST8SIA4	Regulatory.T.cell	Adaptive
STAB1	Regulatory.T.cell	Adaptive
STAC	Type.1.T.helper.cell	Adaptive
STAP1	Immature..B.cell	Adaptive
STEAP4	Neutrophil	Innate
TACSTD2	Immature.dendritic.cell	Innate
TAGAP	Immature..B.cell	Adaptive
TBX21	Type.1.T.helper.cell	Adaptive
TCL1A	Activated.B.cell	Adaptive
TEX264	Monocyte	Innate
THBD	Natural.killer.T.cell	Innate
THUMPD2	Type.1.T.helper.cell	Adaptive
TIGIT	Type.1.T.helper.cell	Adaptive
TIMM13	Activated.CD8.T.cell	Adaptive
TLR8	Type.1.T.helper.cell	Adaptive
TMBIM6	Monocyte	Innate
TMED2	Plasmacytoid.dendritic.cell	Innate
TMPRSS3	Type.2.T.helper.cell	Adaptive
TNFAIP2	Activated.dendritic.cell	Innate
TNFRSF10C	Neutrophil	Innate
TNFRSF17	Activated.B.cell	Adaptive
TNFRSF1A	Type.1.T.helper.cell	Adaptive
TNFRSF6B	Activated.dendritic.cell	Innate
TNFSF14	Activated.dendritic.cell	Innate
TNIP2	Type.17.T.helper.cell	Adaptive
TRAF1	Type.1.T.helper.cell	Adaptive
TRAF3IP2	Type.1.T.helper.cell	Adaptive
TRAT1	Activated.CD4.T.cell	Adaptive
TREM1	Activated.dendritic.cell	Innate
TREM2	Natural.killer.T.cell	Innate
TREML1	Activated.dendritic.cell	Innate
TREML4	Activated.dendritic.cell	Innate
TSLP	Natural.killer.T.cell	Innate
NME8	Macrophage	Innate
TXNIP	Immature..B.cell	Adaptive
TYRO3	T.follicular.helper.cell	Adaptive
UBASH3A	Natural.killer.T.cell	Innate
UBD	Activated.dendritic.cell	Innate
UPK3A	Monocyte	Innate
UPP1	CD56dim.natural.killer.cell	Innate
VCAM1	Natural.killer.T.cell	Innate
VNN1	Macrophage	Innate
VNN2	Activated.dendritic.cell	Innate
VNN3	Neutrophil	Innate
WNT5B	Macrophage	Innate
XPO6	Activated.dendritic.cell	Innate
YBX2	Natural.killer.T.cell	Innate
ZAP70	Activated.CD8.T.cell	Adaptive
ZCCHC2	Immature..B.cell	Adaptive
ZEB2	Type.1.T.helper.cell	Adaptive

## Sheet: Supplementary_Table3
gene_name	Category
AKT3	kegg Chemokine signaling pathway
RASGRP2	kegg Chemokine signaling pathway
CCL26	kegg Chemokine signaling pathway
VAV3	kegg Chemokine signaling pathway
CXCL13	kegg Chemokine signaling pathway
CXCR6	kegg Chemokine signaling pathway
GNB5	kegg Chemokine signaling pathway
ADCY1	kegg Chemokine signaling pathway
ADCY2	kegg Chemokine signaling pathway
CCR9	kegg Chemokine signaling pathway
CCL27	kegg Chemokine signaling pathway
ADCY3	kegg Chemokine signaling pathway
ADCY5	kegg Chemokine signaling pathway
ADCY6	kegg Chemokine signaling pathway
ADCY7	kegg Chemokine signaling pathway
ADCY8	kegg Chemokine signaling pathway
CHUK	kegg Chemokine signaling pathway
ADCY9	kegg Chemokine signaling pathway
CCR1	kegg Chemokine signaling pathway
CCR3	kegg Chemokine signaling pathway
CCR4	kegg Chemokine signaling pathway
CCR5	kegg Chemokine signaling pathway
CCR6	kegg Chemokine signaling pathway
CCR7	kegg Chemokine signaling pathway
CCR8	kegg Chemokine signaling pathway
GRK7	kegg Chemokine signaling pathway
CRK	kegg Chemokine signaling pathway
CRKL	kegg Chemokine signaling pathway
PIK3R6	kegg Chemokine signaling pathway
CX3CR1	kegg Chemokine signaling pathway
GRK2	kegg Chemokine signaling pathway
GRK3	kegg Chemokine signaling pathway
DOCK2	kegg Chemokine signaling pathway
ADCY4	kegg Chemokine signaling pathway
AKT1	kegg Chemokine signaling pathway
AKT2	kegg Chemokine signaling pathway
PTK2B	kegg Chemokine signaling pathway
FGR	kegg Chemokine signaling pathway
FOXO3	kegg Chemokine signaling pathway
PLCB1	kegg Chemokine signaling pathway
PIK3R5	kegg Chemokine signaling pathway
SHC2	kegg Chemokine signaling pathway
GNAI1	kegg Chemokine signaling pathway
GNAI2	kegg Chemokine signaling pathway
GNAI3	kegg Chemokine signaling pathway
GNAQ	kegg Chemokine signaling pathway
GNB1	kegg Chemokine signaling pathway
GNB2	kegg Chemokine signaling pathway
GNB3	kegg Chemokine signaling pathway
GNG3	kegg Chemokine signaling pathway
GNG4	kegg Chemokine signaling pathway
GNG5	kegg Chemokine signaling pathway
GNG7	kegg Chemokine signaling pathway
GNG10	kegg Chemokine signaling pathway
GNG11	kegg Chemokine signaling pathway
GNGT1	kegg Chemokine signaling pathway
GNGT2	kegg Chemokine signaling pathway
CCR10	kegg Chemokine signaling pathway
XCR1	kegg Chemokine signaling pathway
CXCR3	kegg Chemokine signaling pathway
GRK4	kegg Chemokine signaling pathway
GRK5	kegg Chemokine signaling pathway
GRK6	kegg Chemokine signaling pathway
GRB2	kegg Chemokine signaling pathway
CXCL1	kegg Chemokine signaling pathway
CXCL2	kegg Chemokine signaling pathway
CXCL3	kegg Chemokine signaling pathway
GSK3A	kegg Chemokine signaling pathway
GSK3B	kegg Chemokine signaling pathway
HCK	kegg Chemokine signaling pathway
HRAS	kegg Chemokine signaling pathway
IKBKB	kegg Chemokine signaling pathway
CXCL8	kegg Chemokine signaling pathway
CXCR1	kegg Chemokine signaling pathway
CXCR2	kegg Chemokine signaling pathway
CXCL10	kegg Chemokine signaling pathway
ITK	kegg Chemokine signaling pathway
JAK2	kegg Chemokine signaling pathway
JAK3	kegg Chemokine signaling pathway
KRAS	kegg Chemokine signaling pathway
RHOA	kegg Chemokine signaling pathway
CCL4L1	kegg Chemokine signaling pathway
SHC4	kegg Chemokine signaling pathway
LYN	kegg Chemokine signaling pathway
ARRB1	kegg Chemokine signaling pathway
ARRB2	kegg Chemokine signaling pathway
CCL3L3	kegg Chemokine signaling pathway
CXCL9	kegg Chemokine signaling pathway
NFKB1	kegg Chemokine signaling pathway
NFKBIA	kegg Chemokine signaling pathway
NFKBIB	kegg Chemokine signaling pathway
NRAS	kegg Chemokine signaling pathway
PAK1	kegg Chemokine signaling pathway
GNG13	kegg Chemokine signaling pathway
PF4	kegg Chemokine signaling pathway
PF4V1	kegg Chemokine signaling pathway
PIK3CA	kegg Chemokine signaling pathway
PIK3CB	kegg Chemokine signaling pathway
PIK3CD	kegg Chemokine signaling pathway
PIK3CG	kegg Chemokine signaling pathway
PIK3R1	kegg Chemokine signaling pathway
PIK3R2	kegg Chemokine signaling pathway
PLCB2	kegg Chemokine signaling pathway
PLCB3	kegg Chemokine signaling pathway
PLCB4	kegg Chemokine signaling pathway
PLCG1	kegg Chemokine signaling pathway
SHC3	kegg Chemokine signaling pathway
PLCG2	kegg Chemokine signaling pathway
GNG2	kegg Chemokine signaling pathway
PPBP	kegg Chemokine signaling pathway
PRKACA	kegg Chemokine signaling pathway
PRKACB	kegg Chemokine signaling pathway
PRKACG	kegg Chemokine signaling pathway
PRKCB	kegg Chemokine signaling pathway
PRKCD	kegg Chemokine signaling pathway
PRKCZ	kegg Chemokine signaling pathway
MAPK1	kegg Chemokine signaling pathway
MAPK3	kegg Chemokine signaling pathway
GNG12	kegg Chemokine signaling pathway
MAP2K1	kegg Chemokine signaling pathway
PARD3	kegg Chemokine signaling pathway
CCL28	kegg Chemokine signaling pathway
BAD	kegg Chemokine signaling pathway
PTK2	kegg Chemokine signaling pathway
PREX1	kegg Chemokine signaling pathway
CXCL16	kegg Chemokine signaling pathway
PXN	kegg Chemokine signaling pathway
RAC1	kegg Chemokine signaling pathway
RAC2	kegg Chemokine signaling pathway
RAC3	kegg Chemokine signaling pathway
RAF1	kegg Chemokine signaling pathway
RAP1A	kegg Chemokine signaling pathway
RAP1B	kegg Chemokine signaling pathway
GNB4	kegg Chemokine signaling pathway
RELA	kegg Chemokine signaling pathway
GRK1	kegg Chemokine signaling pathway
ROCK1	kegg Chemokine signaling pathway
CCL1	kegg Chemokine signaling pathway
CCL2	kegg Chemokine signaling pathway
CCL3	kegg Chemokine signaling pathway
CCL3L1	kegg Chemokine signaling pathway
CCL4	kegg Chemokine signaling pathway
CCL5	kegg Chemokine signaling pathway
CCL7	kegg Chemokine signaling pathway
CCL8	kegg Chemokine signaling pathway
CCL11	kegg Chemokine signaling pathway
CCL13	kegg Chemokine signaling pathway
CCL14	kegg Chemokine signaling pathway
CCL15	kegg Chemokine signaling pathway
CCL16	kegg Chemokine signaling pathway
CCL17	kegg Chemokine signaling pathway
CCL18	kegg Chemokine signaling pathway
CCL19	kegg Chemokine signaling pathway
CCL20	kegg Chemokine signaling pathway
CCL21	kegg Chemokine signaling pathway
CCL22	kegg Chemokine signaling pathway
CCL23	kegg Chemokine signaling pathway
CCL24	kegg Chemokine signaling pathway
CCL25	kegg Chemokine signaling pathway
CXCL6	kegg Chemokine signaling pathway
CXCL11	kegg Chemokine signaling pathway
CXCL5	kegg Chemokine signaling pathway
XCL1	kegg Chemokine signaling pathway
CX3CL1	kegg Chemokine signaling pathway
CXCL12	kegg Chemokine signaling pathway
CXCR5	kegg Chemokine signaling pathway
SHC1	kegg Chemokine signaling pathway
NCF1	kegg Chemokine signaling pathway
SOS1	kegg Chemokine signaling pathway
SOS2	kegg Chemokine signaling pathway
SRC	kegg Chemokine signaling pathway
BRAF	kegg Chemokine signaling pathway
STAT1	kegg Chemokine signaling pathway
STAT2	kegg Chemokine signaling pathway
STAT3	kegg Chemokine signaling pathway
STAT5B	kegg Chemokine signaling pathway
XCL2	kegg Chemokine signaling pathway
TIAM1	kegg Chemokine signaling pathway
CCR2	kegg Chemokine signaling pathway
VAV1	kegg Chemokine signaling pathway
VAV2	kegg Chemokine signaling pathway
WAS	kegg Chemokine signaling pathway
CXCR4	kegg Chemokine signaling pathway
PIK3R3	kegg Chemokine signaling pathway
IKBKG	kegg Chemokine signaling pathway
GNG8	kegg Chemokine signaling pathway
ROCK2	kegg Chemokine signaling pathway
CXCL14	kegg Chemokine signaling pathway
CCL4L2	kegg Chemokine signaling pathway
BCAR1	kegg Chemokine signaling pathway
ELMO1	kegg Chemokine signaling pathway
CDC42	kegg Chemokine signaling pathway
AKT3	kegg mTOR signaling pathway
RRAGB	kegg mTOR signaling pathway
LAMTOR5	kegg mTOR signaling pathway
NPRL2	kegg mTOR signaling pathway
RRAGA	kegg mTOR signaling pathway
FZD10	kegg mTOR signaling pathway
CHUK	kegg mTOR signaling pathway
ATP6V1G3	kegg mTOR signaling pathway
SLC38A9	kegg mTOR signaling pathway
DVL1	kegg mTOR signaling pathway
DVL2	kegg mTOR signaling pathway
DVL3	kegg mTOR signaling pathway
EIF4B	kegg mTOR signaling pathway
EIF4E	kegg mTOR signaling pathway
EIF4EBP1	kegg mTOR signaling pathway
FLCN	kegg mTOR signaling pathway
AKT1	kegg mTOR signaling pathway
AKT2	kegg mTOR signaling pathway
RNF152	kegg mTOR signaling pathway
LPIN1	kegg mTOR signaling pathway
ATP6V1C2	kegg mTOR signaling pathway
MTOR	kegg mTOR signaling pathway
RICTOR	kegg mTOR signaling pathway
EIF4E1B	kegg mTOR signaling pathway
FZD2	kegg mTOR signaling pathway
RPS6KA6	kegg mTOR signaling pathway
GRB2	kegg mTOR signaling pathway
GRB10	kegg mTOR signaling pathway
LAMTOR2	kegg mTOR signaling pathway
GSK3B	kegg mTOR signaling pathway
HRAS	kegg mTOR signaling pathway
IGF1	kegg mTOR signaling pathway
IGF1R	kegg mTOR signaling pathway
IKBKB	kegg mTOR signaling pathway
INS	kegg mTOR signaling pathway
INSR	kegg mTOR signaling pathway
IRS1	kegg mTOR signaling pathway
KRAS	kegg mTOR signaling pathway
RHOA	kegg mTOR signaling pathway
LAMTOR4	kegg mTOR signaling pathway
LRP6	kegg mTOR signaling pathway
LRP5	kegg mTOR signaling pathway
NRAS	kegg mTOR signaling pathway
TBC1D7	kegg mTOR signaling pathway
ATP6V1D	kegg mTOR signaling pathway
WNT16	kegg mTOR signaling pathway
ATP6V1H	kegg mTOR signaling pathway
PDPK1	kegg mTOR signaling pathway
CAB39	kegg mTOR signaling pathway
ATP6V1A	kegg mTOR signaling pathway
ATP6V1B1	kegg mTOR signaling pathway
ATP6V1B2	kegg mTOR signaling pathway
ATP6V1C1	kegg mTOR signaling pathway
ATP6V1E1	kegg mTOR signaling pathway
PIK3CA	kegg mTOR signaling pathway
PIK3CB	kegg mTOR signaling pathway
PIK3CD	kegg mTOR signaling pathway
PIK3R1	kegg mTOR signaling pathway
PIK3R2	kegg mTOR signaling pathway
ATP6V1G2	kegg mTOR signaling pathway
WNT4	kegg mTOR signaling pathway
MIOS	kegg mTOR signaling pathway
DDIT4	kegg mTOR signaling pathway
LAMTOR1	kegg mTOR signaling pathway
STRADB	kegg mTOR signaling pathway
PRR5	kegg mTOR signaling pathway
PRKAA1	kegg mTOR signaling pathway
PRKAA2	kegg mTOR signaling pathway
PRKCA	kegg mTOR signaling pathway
PRKCB	kegg mTOR signaling pathway
PRKCG	kegg mTOR signaling pathway
MAPK1	kegg mTOR signaling pathway
MAPK3	kegg mTOR signaling pathway
MAP2K1	kegg mTOR signaling pathway
MAP2K2	kegg mTOR signaling pathway
PTEN	kegg mTOR signaling pathway
RPTOR	kegg mTOR signaling pathway
FNIP2	kegg mTOR signaling pathway
RRAGD	kegg mTOR signaling pathway
RAF1	kegg mTOR signaling pathway
RHEB	kegg mTOR signaling pathway
RPS6	kegg mTOR signaling pathway
RPS6KA1	kegg mTOR signaling pathway
RPS6KA2	kegg mTOR signaling pathway
RPS6KA3	kegg mTOR signaling pathway
RPS6KB1	kegg mTOR signaling pathway
RPS6KB2	kegg mTOR signaling pathway
CLIP1	kegg mTOR signaling pathway
SEC13	kegg mTOR signaling pathway
RRAGC	kegg mTOR signaling pathway
MLST8	kegg mTOR signaling pathway
SGK1	kegg mTOR signaling pathway
DEPTOR	kegg mTOR signaling pathway
LPIN3	kegg mTOR signaling pathway
SKP2	kegg mTOR signaling pathway
SLC3A2	kegg mTOR signaling pathway
CASTOR1	kegg mTOR signaling pathway
SOS1	kegg mTOR signaling pathway
SOS2	kegg mTOR signaling pathway
BRAF	kegg mTOR signaling pathway
STK11	kegg mTOR signaling pathway
TNF	kegg mTOR signaling pathway
TNFRSF1A	kegg mTOR signaling pathway
TSC1	kegg mTOR signaling pathway
TSC2	kegg mTOR signaling pathway
CASTOR2	kegg mTOR signaling pathway
WNT1	kegg mTOR signaling pathway
WNT2	kegg mTOR signaling pathway
WNT3	kegg mTOR signaling pathway
WNT5A	kegg mTOR signaling pathway
WNT6	kegg mTOR signaling pathway
WNT7A	kegg mTOR signaling pathway
WNT7B	kegg mTOR signaling pathway
WNT8A	kegg mTOR signaling pathway
WNT8B	kegg mTOR signaling pathway
WNT10B	kegg mTOR signaling pathway
WNT11	kegg mTOR signaling pathway
WNT2B	kegg mTOR signaling pathway
WNT9A	kegg mTOR signaling pathway
WNT9B	kegg mTOR signaling pathway
FZD5	kegg mTOR signaling pathway
MAPKAP1	kegg mTOR signaling pathway
WDR59	kegg mTOR signaling pathway
FZD3	kegg mTOR signaling pathway
WNT10A	kegg mTOR signaling pathway
WNT5B	kegg mTOR signaling pathway
NPRL3	kegg mTOR signaling pathway
SLC7A5	kegg mTOR signaling pathway
CAB39L	kegg mTOR signaling pathway
SEH1L	kegg mTOR signaling pathway
FZD1	kegg mTOR signaling pathway
FZD4	kegg mTOR signaling pathway
FZD6	kegg mTOR signaling pathway
FZD7	kegg mTOR signaling pathway
FZD8	kegg mTOR signaling pathway
FZD9	kegg mTOR signaling pathway
SESN2	kegg mTOR signaling pathway
ULK1	kegg mTOR signaling pathway
WDR24	kegg mTOR signaling pathway
AKT1S1	kegg mTOR signaling pathway
PIK3R3	kegg mTOR signaling pathway
LAMTOR3	kegg mTOR signaling pathway
WNT3A	kegg mTOR signaling pathway
ATP6V1E2	kegg mTOR signaling pathway
STRADA	kegg mTOR signaling pathway
ATP6V1F	kegg mTOR signaling pathway
EIF4E2	kegg mTOR signaling pathway
ATP6V1G1	kegg mTOR signaling pathway
FNIP1	kegg mTOR signaling pathway
LPIN2	kegg mTOR signaling pathway
TTI1	kegg mTOR signaling pathway
DEPDC5	kegg mTOR signaling pathway
ULK2	kegg mTOR signaling pathway
TELO2	kegg mTOR signaling pathway
FRAT1	kegg Wnt signaling pathway
TLE7	kegg Wnt signaling pathway
APC2	kegg Wnt signaling pathway
WIF1	kegg Wnt signaling pathway
FZD10	kegg Wnt signaling pathway
CSNK1A1L	kegg Wnt signaling pathway
CREBBP	kegg Wnt signaling pathway
PRICKLE1	kegg Wnt signaling pathway
CSNK1A1	kegg Wnt signaling pathway
CSNK1E	kegg Wnt signaling pathway
CSNK2A1	kegg Wnt signaling pathway
CSNK2A2	kegg Wnt signaling pathway
CSNK2B	kegg Wnt signaling pathway
NOTUM	kegg Wnt signaling pathway
CTBP1	kegg Wnt signaling pathway
CTBP2	kegg Wnt signaling pathway
CTNNB1	kegg Wnt signaling pathway
CTNND2	kegg Wnt signaling pathway
PRICKLE2	kegg Wnt signaling pathway
DVL1	kegg Wnt signaling pathway
DVL2	kegg Wnt signaling pathway
DVL3	kegg Wnt signaling pathway
EP300	kegg Wnt signaling pathway
GPC4	kegg Wnt signaling pathway
DKK1	kegg Wnt signaling pathway
DAAM1	kegg Wnt signaling pathway
PLCB1	kegg Wnt signaling pathway
FBXW11	kegg Wnt signaling pathway
FRAT2	kegg Wnt signaling pathway
DAAM2	kegg Wnt signaling pathway
FZD2	kegg Wnt signaling pathway
CBY1	kegg Wnt signaling pathway
BAMBI	kegg Wnt signaling pathway
CACYBP	kegg Wnt signaling pathway
DKK4	kegg Wnt signaling pathway
DKK2	kegg Wnt signaling pathway
INVS	kegg Wnt signaling pathway
CSNK2A3	kegg Wnt signaling pathway
RSPO1	kegg Wnt signaling pathway
GSK3B	kegg Wnt signaling pathway
PRICKLE4	kegg Wnt signaling pathway
APC	kegg Wnt signaling pathway
RSPO2	kegg Wnt signaling pathway
RSPO4	kegg Wnt signaling pathway
JUN	kegg Wnt signaling pathway
RHOA	kegg Wnt signaling pathway
PRICKLE3	kegg Wnt signaling pathway
LRP6	kegg Wnt signaling pathway
LRP5	kegg Wnt signaling pathway
SMAD3	kegg Wnt signaling pathway
SMAD4	kegg Wnt signaling pathway
MMP7	kegg Wnt signaling pathway
MYC	kegg Wnt signaling pathway
NFATC1	kegg Wnt signaling pathway
NFATC2	kegg Wnt signaling pathway
NFATC3	kegg Wnt signaling pathway
NFATC4	kegg Wnt signaling pathway
ROR1	kegg Wnt signaling pathway
ROR2	kegg Wnt signaling pathway
SOST	kegg Wnt signaling pathway
LEF1	kegg Wnt signaling pathway
WNT16	kegg Wnt signaling pathway
NLK	kegg Wnt signaling pathway
SERPINF1	kegg Wnt signaling pathway
PLCB2	kegg Wnt signaling pathway
PLCB3	kegg Wnt signaling pathway
PLCB4	kegg Wnt signaling pathway
WNT4	kegg Wnt signaling pathway
PPARD	kegg Wnt signaling pathway
RNF43	kegg Wnt signaling pathway
PPP3CA	kegg Wnt signaling pathway
PPP3CB	kegg Wnt signaling pathway
PPP3CC	kegg Wnt signaling pathway
PPP3R1	kegg Wnt signaling pathway
PPP3R2	kegg Wnt signaling pathway
LGR4	kegg Wnt signaling pathway
PRKACA	kegg Wnt signaling pathway
PRKACB	kegg Wnt signaling pathway
PRKACG	kegg Wnt signaling pathway
PRKCA	kegg Wnt signaling pathway
PRKCB	kegg Wnt signaling pathway
PRKCG	kegg Wnt signaling pathway
MAPK8	kegg Wnt signaling pathway
MAPK9	kegg Wnt signaling pathway
MAPK10	kegg Wnt signaling pathway
PSEN1	kegg Wnt signaling pathway
CTNNBIP1	kegg Wnt signaling pathway
VANGL2	kegg Wnt signaling pathway
CHD8	kegg Wnt signaling pathway
RAC1	kegg Wnt signaling pathway
RAC2	kegg Wnt signaling pathway
RAC3	kegg Wnt signaling pathway
SENP2	kegg Wnt signaling pathway
LGR6	kegg Wnt signaling pathway
CCND1	kegg Wnt signaling pathway
RYK	kegg Wnt signaling pathway
SFRP1	kegg Wnt signaling pathway
SFRP2	kegg Wnt signaling pathway
SFRP4	kegg Wnt signaling pathway
SFRP5	kegg Wnt signaling pathway
SOX17	kegg Wnt signaling pathway
SIAH1	kegg Wnt signaling pathway
PORCN	kegg Wnt signaling pathway
SKP1	kegg Wnt signaling pathway
MAP3K7	kegg Wnt signaling pathway
TBL1X	kegg Wnt signaling pathway
TCF7	kegg Wnt signaling pathway
TCF7L2	kegg Wnt signaling pathway
TLE1	kegg Wnt signaling pathway
TLE2	kegg Wnt signaling pathway
TLE3	kegg Wnt signaling pathway
TLE4	kegg Wnt signaling pathway
TP53	kegg Wnt signaling pathway
WNT1	kegg Wnt signaling pathway
WNT2	kegg Wnt signaling pathway
WNT3	kegg Wnt signaling pathway
WNT5A	kegg Wnt signaling pathway
WNT6	kegg Wnt signaling pathway
WNT7A	kegg Wnt signaling pathway
WNT7B	kegg Wnt signaling pathway
WNT8A	kegg Wnt signaling pathway
WNT8B	kegg Wnt signaling pathway
WNT10B	kegg Wnt signaling pathway
WNT11	kegg Wnt signaling pathway
WNT2B	kegg Wnt signaling pathway
WNT9A	kegg Wnt signaling pathway
WNT9B	kegg Wnt signaling pathway
FZD5	kegg Wnt signaling pathway
TBL1XR1	kegg Wnt signaling pathway
FZD3	kegg Wnt signaling pathway
TLE6	kegg Wnt signaling pathway
CXXC4	kegg Wnt signaling pathway
WNT10A	kegg Wnt signaling pathway
FOSL1	kegg Wnt signaling pathway
WNT5B	kegg Wnt signaling pathway
CAMK2A	kegg Wnt signaling pathway
CAMK2B	kegg Wnt signaling pathway
CAMK2D	kegg Wnt signaling pathway
CAMK2G	kegg Wnt signaling pathway
VANGL1	kegg Wnt signaling pathway
AXIN1	kegg Wnt signaling pathway
AXIN2	kegg Wnt signaling pathway
FZD1	kegg Wnt signaling pathway
FZD4	kegg Wnt signaling pathway
FZD6	kegg Wnt signaling pathway
FZD7	kegg Wnt signaling pathway
FZD8	kegg Wnt signaling pathway
FZD9	kegg Wnt signaling pathway
TCF7L1	kegg Wnt signaling pathway
ZNRF3	kegg Wnt signaling pathway
CUL1	kegg Wnt signaling pathway
RSPO3	kegg Wnt signaling pathway
NKD1	kegg Wnt signaling pathway
NKD2	kegg Wnt signaling pathway
LGR5	kegg Wnt signaling pathway
RUVBL1	kegg Wnt signaling pathway
CCN4	kegg Wnt signaling pathway
CCND2	kegg Wnt signaling pathway
BTRC	kegg Wnt signaling pathway
CCND3	kegg Wnt signaling pathway
WNT3A	kegg Wnt signaling pathway
TBL1Y	kegg Wnt signaling pathway
CER1	kegg Wnt signaling pathway
ROCK2	kegg Wnt signaling pathway
RBX1	kegg Wnt signaling pathway
CDKN2B	kegg TGF-beta signaling pathway
FST	kegg TGF-beta signaling pathway
LEFTY1	kegg TGF-beta signaling pathway
ACVR1C	kegg TGF-beta signaling pathway
CREBBP	kegg TGF-beta signaling pathway
HJV	kegg TGF-beta signaling pathway
GDF7	kegg TGF-beta signaling pathway
DCN	kegg TGF-beta signaling pathway
E2F4	kegg TGF-beta signaling pathway
E2F5	kegg TGF-beta signaling pathway
EP300	kegg TGF-beta signaling pathway
FBN1	kegg TGF-beta signaling pathway
FMOD	kegg TGF-beta signaling pathway
BAMBI	kegg TGF-beta signaling pathway
GREM1	kegg TGF-beta signaling pathway
AMH	kegg TGF-beta signaling pathway
AMHR2	kegg TGF-beta signaling pathway
RGMB	kegg TGF-beta signaling pathway
ID1	kegg TGF-beta signaling pathway
ID2	kegg TGF-beta signaling pathway
ID3	kegg TGF-beta signaling pathway
ID4	kegg TGF-beta signaling pathway
IFNG	kegg TGF-beta signaling pathway
BMP8A	kegg TGF-beta signaling pathway
INHBA	kegg TGF-beta signaling pathway
INHBB	kegg TGF-beta signaling pathway
INHBC	kegg TGF-beta signaling pathway
RHOA	kegg TGF-beta signaling pathway
GDF6	kegg TGF-beta signaling pathway
LTBP1	kegg TGF-beta signaling pathway
SMAD1	kegg TGF-beta signaling pathway
SMAD2	kegg TGF-beta signaling pathway
SMAD3	kegg TGF-beta signaling pathway
SMAD4	kegg TGF-beta signaling pathway
SMAD5	kegg TGF-beta signaling pathway
SMAD6	kegg TGF-beta signaling pathway
SMAD7	kegg TGF-beta signaling pathway
SMAD9	kegg TGF-beta signaling pathway
MYC	kegg TGF-beta signaling pathway
NBL1	kegg TGF-beta signaling pathway
NEO1	kegg TGF-beta signaling pathway
NODAL	kegg TGF-beta signaling pathway
PITX2	kegg TGF-beta signaling pathway
PPP2CA	kegg TGF-beta signaling pathway
PPP2CB	kegg TGF-beta signaling pathway
PPP2R1A	kegg TGF-beta signaling pathway
PPP2R1B	kegg TGF-beta signaling pathway
MAPK1	kegg TGF-beta signaling pathway
MAPK3	kegg TGF-beta signaling pathway
RGMA	kegg TGF-beta signaling pathway
SMURF1	kegg TGF-beta signaling pathway
HAMP	kegg TGF-beta signaling pathway
RBL1	kegg TGF-beta signaling pathway
TGIF2	kegg TGF-beta signaling pathway
ROCK1	kegg TGF-beta signaling pathway
RPS6KB1	kegg TGF-beta signaling pathway
RPS6KB2	kegg TGF-beta signaling pathway
GREM2	kegg TGF-beta signaling pathway
SMURF2	kegg TGF-beta signaling pathway
BMP2	kegg TGF-beta signaling pathway
SKP1	kegg TGF-beta signaling pathway
BMP4	kegg TGF-beta signaling pathway
BMP5	kegg TGF-beta signaling pathway
BMP6	kegg TGF-beta signaling pathway
BMP7	kegg TGF-beta signaling pathway
BMP8B	kegg TGF-beta signaling pathway
BMPR1A	kegg TGF-beta signaling pathway
BMPR1B	kegg TGF-beta signaling pathway
BMPR2	kegg TGF-beta signaling pathway
SP1	kegg TGF-beta signaling pathway
TFDP1	kegg TGF-beta signaling pathway
TGFB1	kegg TGF-beta signaling pathway
TGFB2	kegg TGF-beta signaling pathway
TGFB3	kegg TGF-beta signaling pathway
LEFTY2	kegg TGF-beta signaling pathway
TGFBR1	kegg TGF-beta signaling pathway
TGFBR2	kegg TGF-beta signaling pathway
TGIF1	kegg TGF-beta signaling pathway
THBS1	kegg TGF-beta signaling pathway
TNF	kegg TGF-beta signaling pathway
THSD4	kegg TGF-beta signaling pathway
GDF5	kegg TGF-beta signaling pathway
INHBE	kegg TGF-beta signaling pathway
CUL1	kegg TGF-beta signaling pathway
CHRD	kegg TGF-beta signaling pathway
ACVR1	kegg TGF-beta signaling pathway
ACVR1B	kegg TGF-beta signaling pathway
ACVR2A	kegg TGF-beta signaling pathway
NOG	kegg TGF-beta signaling pathway
ACVR2B	kegg TGF-beta signaling pathway
ZFYVE9	kegg TGF-beta signaling pathway
ZFYVE16	kegg TGF-beta signaling pathway
RBX1	kegg TGF-beta signaling pathway
AKT3	kegg VEGF signaling pathway
PLA2G4B	kegg VEGF signaling pathway
PLA2G4E	kegg VEGF signaling pathway
MAPK14	kegg VEGF signaling pathway
AKT1	kegg VEGF signaling pathway
AKT2	kegg VEGF signaling pathway
PLA2G4F	kegg VEGF signaling pathway
SHC2	kegg VEGF signaling pathway
PLA2G4D	kegg VEGF signaling pathway
HRAS	kegg VEGF signaling pathway
HSPB1	kegg VEGF signaling pathway
KDR	kegg VEGF signaling pathway
KRAS	kegg VEGF signaling pathway
NFATC2	kegg VEGF signaling pathway
NOS3	kegg VEGF signaling pathway
NRAS	kegg VEGF signaling pathway
PIK3CA	kegg VEGF signaling pathway
PIK3CB	kegg VEGF signaling pathway
PIK3CD	kegg VEGF signaling pathway
PIK3R1	kegg VEGF signaling pathway
PIK3R2	kegg VEGF signaling pathway
PLA2G4A	kegg VEGF signaling pathway
PLCG1	kegg VEGF signaling pathway
PLCG2	kegg VEGF signaling pathway
PPP3CA	kegg VEGF signaling pathway
PPP3CB	kegg VEGF signaling pathway
PPP3CC	kegg VEGF signaling pathway
PPP3R1	kegg VEGF signaling pathway
PPP3R2	kegg VEGF signaling pathway
PRKCA	kegg VEGF signaling pathway
PRKCB	kegg VEGF signaling pathway
PRKCG	kegg VEGF signaling pathway
MAPK1	kegg VEGF signaling pathway
MAPK3	kegg VEGF signaling pathway
MAPK11	kegg VEGF signaling pathway
MAPK13	kegg VEGF signaling pathway
MAP2K1	kegg VEGF signaling pathway
MAP2K2	kegg VEGF signaling pathway
SPHK2	kegg VEGF signaling pathway
BAD	kegg VEGF signaling pathway
PTGS2	kegg VEGF signaling pathway
PTK2	kegg VEGF signaling pathway
PXN	kegg VEGF signaling pathway
RAC1	kegg VEGF signaling pathway
RAC2	kegg VEGF signaling pathway
RAC3	kegg VEGF signaling pathway
RAF1	kegg VEGF signaling pathway
MAPK12	kegg VEGF signaling pathway
SRC	kegg VEGF signaling pathway
VEGFA	kegg VEGF signaling pathway
MAPKAPK3	kegg VEGF signaling pathway
CASP9	kegg VEGF signaling pathway
PIK3R3	kegg VEGF signaling pathway
PLA2G4C	kegg VEGF signaling pathway
SPHK1	kegg VEGF signaling pathway
SH2D2A	kegg VEGF signaling pathway
MAPKAPK2	kegg VEGF signaling pathway
CDC42	kegg VEGF signaling pathway
TANK	kegg NOD-like receptor signaling pathway
DEFB4B	kegg NOD-like receptor signaling pathway
CASP12	kegg NOD-like receptor signaling pathway
DNM1L	kegg NOD-like receptor signaling pathway
NAMPT	kegg NOD-like receptor signaling pathway
IRF9	kegg NOD-like receptor signaling pathway
NOD1	kegg NOD-like receptor signaling pathway
TAB1	kegg NOD-like receptor signaling pathway
RBCK1	kegg NOD-like receptor signaling pathway
TXNIP	kegg NOD-like receptor signaling pathway
PYDC5	kegg NOD-like receptor signaling pathway
SUGT1	kegg NOD-like receptor signaling pathway
RIPK3	kegg NOD-like receptor signaling pathway
GABARAP	kegg NOD-like receptor signaling pathway
GABARAPL2	kegg NOD-like receptor signaling pathway
NLRP3	kegg NOD-like receptor signaling pathway
CHUK	kegg NOD-like receptor signaling pathway
CARD16	kegg NOD-like receptor signaling pathway
GBP4	kegg NOD-like receptor signaling pathway
GBP5	kegg NOD-like receptor signaling pathway
ANTXR2	kegg NOD-like receptor signaling pathway
NEK7	kegg NOD-like receptor signaling pathway
MAPK14	kegg NOD-like receptor signaling pathway
TICAM1	kegg NOD-like receptor signaling pathway
CTSB	kegg NOD-like receptor signaling pathway
PYDC2	kegg NOD-like receptor signaling pathway
CYBA	kegg NOD-like receptor signaling pathway
CYBB	kegg NOD-like receptor signaling pathway
DEFA1	kegg NOD-like receptor signaling pathway
DEFA3	kegg NOD-like receptor signaling pathway
DEFA4	kegg NOD-like receptor signaling pathway
DEFA5	kegg NOD-like receptor signaling pathway
DEFA6	kegg NOD-like receptor signaling pathway
DEFB4A	kegg NOD-like receptor signaling pathway
NLRP6	kegg NOD-like receptor signaling pathway
NLRP7	kegg NOD-like receptor signaling pathway
GPRC6A	kegg NOD-like receptor signaling pathway
NLRP1	kegg NOD-like receptor signaling pathway
CARD8	kegg NOD-like receptor signaling pathway
TAB2	kegg NOD-like receptor signaling pathway
PLCB1	kegg NOD-like receptor signaling pathway
GABARAPL1	kegg NOD-like receptor signaling pathway
PANX1	kegg NOD-like receptor signaling pathway
TAB3	kegg NOD-like receptor signaling pathway
TXN2	kegg NOD-like receptor signaling pathway
PYDC1	kegg NOD-like receptor signaling pathway
GBP1	kegg NOD-like receptor signaling pathway
GBP2	kegg NOD-like receptor signaling pathway
GBP3	kegg NOD-like receptor signaling pathway
PYCARD	kegg NOD-like receptor signaling pathway
TBK1	kegg NOD-like receptor signaling pathway
CXCL1	kegg NOD-like receptor signaling pathway
CXCL2	kegg NOD-like receptor signaling pathway
CXCL3	kegg NOD-like receptor signaling pathway
BIRC2	kegg NOD-like receptor signaling pathway
BIRC3	kegg NOD-like receptor signaling pathway
XIAP	kegg NOD-like receptor signaling pathway
HSP90AA1	kegg NOD-like receptor signaling pathway
HSP90AB1	kegg NOD-like receptor signaling pathway
STING1	kegg NOD-like receptor signaling pathway
IFI16	kegg NOD-like receptor signaling pathway
IFNA1	kegg NOD-like receptor signaling pathway
IFNA2	kegg NOD-like receptor signaling pathway
IFNA4	kegg NOD-like receptor signaling pathway
IFNA5	kegg NOD-like receptor signaling pathway
IFNA6	kegg NOD-like receptor signaling pathway
IFNA7	kegg NOD-like receptor signaling pathway
IFNA8	kegg NOD-like receptor signaling pathway
IFNA10	kegg NOD-like receptor signaling pathway
IFNA13	kegg NOD-like receptor signaling pathway
IFNA14	kegg NOD-like receptor signaling pathway
IFNA16	kegg NOD-like receptor signaling pathway
IFNA17	kegg NOD-like receptor signaling pathway
IFNA21	kegg NOD-like receptor signaling pathway
IFNAR1	kegg NOD-like receptor signaling pathway
IFNAR2	kegg NOD-like receptor signaling pathway
IFNB1	kegg NOD-like receptor signaling pathway
IKBKB	kegg NOD-like receptor signaling pathway
IL1B	kegg NOD-like receptor signaling pathway
IL6	kegg NOD-like receptor signaling pathway
CXCL8	kegg NOD-like receptor signaling pathway
IL18	kegg NOD-like receptor signaling pathway
IRF3	kegg NOD-like receptor signaling pathway
IRF7	kegg NOD-like receptor signaling pathway
ITPR1	kegg NOD-like receptor signaling pathway
ITPR2	kegg NOD-like receptor signaling pathway
ITPR3	kegg NOD-like receptor signaling pathway
JAK1	kegg NOD-like receptor signaling pathway
JUN	kegg NOD-like receptor signaling pathway
RHOA	kegg NOD-like receptor signaling pathway
GBP7	kegg NOD-like receptor signaling pathway
DEFB103A	kegg NOD-like receptor signaling pathway
MEFV	kegg NOD-like receptor signaling pathway
CARD17	kegg NOD-like receptor signaling pathway
MYD88	kegg NOD-like receptor signaling pathway
NAIP	kegg NOD-like receptor signaling pathway
NFKB1	kegg NOD-like receptor signaling pathway
NFKBIA	kegg NOD-like receptor signaling pathway
NFKBIB	kegg NOD-like receptor signaling pathway
OAS1	kegg NOD-like receptor signaling pathway
OAS2	kegg NOD-like receptor signaling pathway
OAS3	kegg NOD-like receptor signaling pathway
P2RX7	kegg NOD-like receptor signaling pathway
IRAK4	kegg NOD-like receptor signaling pathway
TRPV2	kegg NOD-like receptor signaling pathway
PLCB2	kegg NOD-like receptor signaling pathway
PLCB3	kegg NOD-like receptor signaling pathway
PLCB4	kegg NOD-like receptor signaling pathway
TRPM7	kegg NOD-like receptor signaling pathway
ATG16L1	kegg NOD-like receptor signaling pathway
RNF31	kegg NOD-like receptor signaling pathway
MFN1	kegg NOD-like receptor signaling pathway
PRKCD	kegg NOD-like receptor signaling pathway
PKN1	kegg NOD-like receptor signaling pathway
PKN2	kegg NOD-like receptor signaling pathway
DEFB103B	kegg NOD-like receptor signaling pathway
ERBIN	kegg NOD-like receptor signaling pathway
MAPK1	kegg NOD-like receptor signaling pathway
MAPK3	kegg NOD-like receptor signaling pathway
MAPK8	kegg NOD-like receptor signaling pathway
MAPK11	kegg NOD-like receptor signaling pathway
MAPK9	kegg NOD-like receptor signaling pathway
MAPK10	kegg NOD-like receptor signaling pathway
MAPK13	kegg NOD-like receptor signaling pathway
DHX33	kegg NOD-like receptor signaling pathway
MAVS	kegg NOD-like receptor signaling pathway
NLRC4	kegg NOD-like receptor signaling pathway
CARD18	kegg NOD-like receptor signaling pathway
BCL2	kegg NOD-like receptor signaling pathway
RELA	kegg NOD-like receptor signaling pathway
BCL2L1	kegg NOD-like receptor signaling pathway
RNASEL	kegg NOD-like receptor signaling pathway
MAPK12	kegg NOD-like receptor signaling pathway
CCL2	kegg NOD-like receptor signaling pathway
CCL5	kegg NOD-like receptor signaling pathway
NOD2	kegg NOD-like receptor signaling pathway
CARD9	kegg NOD-like receptor signaling pathway
STAT1	kegg NOD-like receptor signaling pathway
STAT2	kegg NOD-like receptor signaling pathway
MAP3K7	kegg NOD-like receptor signaling pathway
TLR4	kegg NOD-like receptor signaling pathway
TNF	kegg NOD-like receptor signaling pathway
TNFAIP3	kegg NOD-like receptor signaling pathway
TP53BP1	kegg NOD-like receptor signaling pathway
TRAF2	kegg NOD-like receptor signaling pathway
TRAF3	kegg NOD-like receptor signaling pathway
TRAF5	kegg NOD-like receptor signaling pathway
TRAF6	kegg NOD-like receptor signaling pathway
TRIP6	kegg NOD-like receptor signaling pathway
TRPM2	kegg NOD-like receptor signaling pathway
DEFA1B	kegg NOD-like receptor signaling pathway
TXN	kegg NOD-like receptor signaling pathway
TYK2	kegg NOD-like receptor signaling pathway
VDAC1	kegg NOD-like receptor signaling pathway
VDAC2	kegg NOD-like receptor signaling pathway
VDAC3	kegg NOD-like receptor signaling pathway
YWHAE	kegg NOD-like receptor signaling pathway
BRCC3	kegg NOD-like receptor signaling pathway
NLRX1	kegg NOD-like receptor signaling pathway
GSDMD	kegg NOD-like receptor signaling pathway
SHARPIN	kegg NOD-like receptor signaling pathway
CAMP	kegg NOD-like receptor signaling pathway
CASP1	kegg NOD-like receptor signaling pathway
CASP4	kegg NOD-like receptor signaling pathway
CASP5	kegg NOD-like receptor signaling pathway
CASP8	kegg NOD-like receptor signaling pathway
ANTXR1	kegg NOD-like receptor signaling pathway
CASR	kegg NOD-like receptor signaling pathway
CARD6	kegg NOD-like receptor signaling pathway
IKBKG	kegg NOD-like receptor signaling pathway
RIPK1	kegg NOD-like receptor signaling pathway
RIPK2	kegg NOD-like receptor signaling pathway
FADD	kegg NOD-like receptor signaling pathway
PSTPIP1	kegg NOD-like receptor signaling pathway
MCU	kegg NOD-like receptor signaling pathway
ATG12	kegg NOD-like receptor signaling pathway
NLRP12	kegg NOD-like receptor signaling pathway
AIM2	kegg NOD-like receptor signaling pathway
ATG5	kegg NOD-like receptor signaling pathway
IKBKE	kegg NOD-like receptor signaling pathway
MFN2	kegg NOD-like receptor signaling pathway
AKT3	kegg JAK-STAT signaling pathway
STAM2	kegg JAK-STAT signaling pathway
CDKN1A	kegg JAK-STAT signaling pathway
IRF9	kegg JAK-STAT signaling pathway
PIAS3	kegg JAK-STAT signaling pathway
IL24	kegg JAK-STAT signaling pathway
CISH	kegg JAK-STAT signaling pathway
IL22RA2	kegg JAK-STAT signaling pathway
SOCS4	kegg JAK-STAT signaling pathway
CNTF	kegg JAK-STAT signaling pathway
CNTFR	kegg JAK-STAT signaling pathway
CREBBP	kegg JAK-STAT signaling pathway
CSF2	kegg JAK-STAT signaling pathway
CSF2RA	kegg JAK-STAT signaling pathway
CSF2RB	kegg JAK-STAT signaling pathway
CSF3	kegg JAK-STAT signaling pathway
CSF3R	kegg JAK-STAT signaling pathway
CSH1	kegg JAK-STAT signaling pathway
CSH2	kegg JAK-STAT signaling pathway
CTF1	kegg JAK-STAT signaling pathway
IL23R	kegg JAK-STAT signaling pathway
IFNLR1	kegg JAK-STAT signaling pathway
EGF	kegg JAK-STAT signaling pathway
EGFR	kegg JAK-STAT signaling pathway
EP300	kegg JAK-STAT signaling pathway
EPO	kegg JAK-STAT signaling pathway
EPOR	kegg JAK-STAT signaling pathway
AKT1	kegg JAK-STAT signaling pathway
AKT2	kegg JAK-STAT signaling pathway
FHL1	kegg JAK-STAT signaling pathway
MTOR	kegg JAK-STAT signaling pathway
GFAP	kegg JAK-STAT signaling pathway
GH1	kegg JAK-STAT signaling pathway
GH2	kegg JAK-STAT signaling pathway
GHR	kegg JAK-STAT signaling pathway
IFNL2	kegg JAK-STAT signaling pathway
IFNL3	kegg JAK-STAT signaling pathway
IFNL1	kegg JAK-STAT signaling pathway
GRB2	kegg JAK-STAT signaling pathway
IL19	kegg JAK-STAT signaling pathway
SOCS7	kegg JAK-STAT signaling pathway
AOX1	kegg JAK-STAT signaling pathway
HRAS	kegg JAK-STAT signaling pathway
IFNE	kegg JAK-STAT signaling pathway
IFNA1	kegg JAK-STAT signaling pathway
IFNA2	kegg JAK-STAT signaling pathway
IFNA4	kegg JAK-STAT signaling pathway
IFNA5	kegg JAK-STAT signaling pathway
IFNA6	kegg JAK-STAT signaling pathway
IFNA7	kegg JAK-STAT signaling pathway
IFNA8	kegg JAK-STAT signaling pathway
IFNA10	kegg JAK-STAT signaling pathway
IFNA13	kegg JAK-STAT signaling pathway
IFNA14	kegg JAK-STAT signaling pathway
IFNA16	kegg JAK-STAT signaling pathway
IFNA17	kegg JAK-STAT signaling pathway
IFNA21	kegg JAK-STAT signaling pathway
IFNAR1	kegg JAK-STAT signaling pathway
IFNAR2	kegg JAK-STAT signaling pathway
IFNB1	kegg JAK-STAT signaling pathway
IFNG	kegg JAK-STAT signaling pathway
IFNGR1	kegg JAK-STAT signaling pathway
IFNGR2	kegg JAK-STAT signaling pathway
IFNW1	kegg JAK-STAT signaling pathway
IL2	kegg JAK-STAT signaling pathway
IL2RA	kegg JAK-STAT signaling pathway
IL2RB	kegg JAK-STAT signaling pathway
IL2RG	kegg JAK-STAT signaling pathway
IL3	kegg JAK-STAT signaling pathway
IL3RA	kegg JAK-STAT signaling pathway
IL4	kegg JAK-STAT signaling pathway
IL4R	kegg JAK-STAT signaling pathway
IL5	kegg JAK-STAT signaling pathway
IL5RA	kegg JAK-STAT signaling pathway
IL6	kegg JAK-STAT signaling pathway
IL6R	kegg JAK-STAT signaling pathway
IL6ST	kegg JAK-STAT signaling pathway
IL7	kegg JAK-STAT signaling pathway
IL7R	kegg JAK-STAT signaling pathway
IL9	kegg JAK-STAT signaling pathway
IL9R	kegg JAK-STAT signaling pathway
IL10	kegg JAK-STAT signaling pathway
IL10RA	kegg JAK-STAT signaling pathway
IL10RB	kegg JAK-STAT signaling pathway
IL11	kegg JAK-STAT signaling pathway
IL11RA	kegg JAK-STAT signaling pathway
IL12A	kegg JAK-STAT signaling pathway
IL12B	kegg JAK-STAT signaling pathway
IL12RB1	kegg JAK-STAT signaling pathway
IL12RB2	kegg JAK-STAT signaling pathway
IL13	kegg JAK-STAT signaling pathway
IL13RA1	kegg JAK-STAT signaling pathway
IL13RA2	kegg JAK-STAT signaling pathway
IL15	kegg JAK-STAT signaling pathway
IL15RA	kegg JAK-STAT signaling pathway
JAK1	kegg JAK-STAT signaling pathway
JAK2	kegg JAK-STAT signaling pathway
JAK3	kegg JAK-STAT signaling pathway
LEP	kegg JAK-STAT signaling pathway
LEPR	kegg JAK-STAT signaling pathway
LIF	kegg JAK-STAT signaling pathway
LIFR	kegg JAK-STAT signaling pathway
MCL1	kegg JAK-STAT signaling pathway
MPL	kegg JAK-STAT signaling pathway
MYC	kegg JAK-STAT signaling pathway
OSM	kegg JAK-STAT signaling pathway
IL20	kegg JAK-STAT signaling pathway
IL21R	kegg JAK-STAT signaling pathway
IL22	kegg JAK-STAT signaling pathway
PDGFA	kegg JAK-STAT signaling pathway
PDGFB	kegg JAK-STAT signaling pathway
PDGFRA	kegg JAK-STAT signaling pathway
IL23A	kegg JAK-STAT signaling pathway
PIAS4	kegg JAK-STAT signaling pathway
PDGFRB	kegg JAK-STAT signaling pathway
PIK3CA	kegg JAK-STAT signaling pathway
PIK3CB	kegg JAK-STAT signaling pathway
PIM1	kegg JAK-STAT signaling pathway
PIK3CD	kegg JAK-STAT signaling pathway
PIK3R1	kegg JAK-STAT signaling pathway
PIK3R2	kegg JAK-STAT signaling pathway
IL17D	kegg JAK-STAT signaling pathway
IL20RA	kegg JAK-STAT signaling pathway
IL20RB	kegg JAK-STAT signaling pathway
PRL	kegg JAK-STAT signaling pathway
PRLR	kegg JAK-STAT signaling pathway
IFNK	kegg JAK-STAT signaling pathway
PTPN2	kegg JAK-STAT signaling pathway
PTPN6	kegg JAK-STAT signaling pathway
PTPN11	kegg JAK-STAT signaling pathway
RAF1	kegg JAK-STAT signaling pathway
IL22RA1	kegg JAK-STAT signaling pathway
IL21	kegg JAK-STAT signaling pathway
CCND1	kegg JAK-STAT signaling pathway
BCL2	kegg JAK-STAT signaling pathway
BCL2L1	kegg JAK-STAT signaling pathway
CRLF2	kegg JAK-STAT signaling pathway
SOS1	kegg JAK-STAT signaling pathway
SOS2	kegg JAK-STAT signaling pathway
STAT1	kegg JAK-STAT signaling pathway
STAT2	kegg JAK-STAT signaling pathway
STAT3	kegg JAK-STAT signaling pathway
STAT4	kegg JAK-STAT signaling pathway
STAT5A	kegg JAK-STAT signaling pathway
STAT5B	kegg JAK-STAT signaling pathway
STAT6	kegg JAK-STAT signaling pathway
THPO	kegg JAK-STAT signaling pathway
TYK2	kegg JAK-STAT signaling pathway
STAM	kegg JAK-STAT signaling pathway
PIK3R3	kegg JAK-STAT signaling pathway
TSLP	kegg JAK-STAT signaling pathway
PIAS1	kegg JAK-STAT signaling pathway
SOCS1	kegg JAK-STAT signaling pathway
SOCS2	kegg JAK-STAT signaling pathway
CCND2	kegg JAK-STAT signaling pathway
CCND3	kegg JAK-STAT signaling pathway
SOCS3	kegg JAK-STAT signaling pathway
PIAS2	kegg JAK-STAT signaling pathway
OSMR	kegg JAK-STAT signaling pathway
SOCS6	kegg JAK-STAT signaling pathway
IL27RA	kegg JAK-STAT signaling pathway
SOCS5	kegg JAK-STAT signaling pathway
KIR2DS2	kegg Natural killer cell mediated cytotoxicity
MICA	kegg Natural killer cell mediated cytotoxicity
VAV3	kegg Natural killer cell mediated cytotoxicity
HCST	kegg Natural killer cell mediated cytotoxicity
KIR3DL3	kegg Natural killer cell mediated cytotoxicity
SH2D1B	kegg Natural killer cell mediated cytotoxicity
RAET1E	kegg Natural killer cell mediated cytotoxicity
CSF2	kegg Natural killer cell mediated cytotoxicity
RAET1L	kegg Natural killer cell mediated cytotoxicity
PTK2B	kegg Natural killer cell mediated cytotoxicity
FCER1G	kegg Natural killer cell mediated cytotoxicity
FCGR3A	kegg Natural killer cell mediated cytotoxicity
FCGR3B	kegg Natural killer cell mediated cytotoxicity
KLRK1	kegg Natural killer cell mediated cytotoxicity
FYN	kegg Natural killer cell mediated cytotoxicity
SHC2	kegg Natural killer cell mediated cytotoxicity
NCR3	kegg Natural killer cell mediated cytotoxicity
LAT	kegg Natural killer cell mediated cytotoxicity
GRB2	kegg Natural killer cell mediated cytotoxicity
GZMB	kegg Natural killer cell mediated cytotoxicity
HLA-A	kegg Natural killer cell mediated cytotoxicity
HLA-B	kegg Natural killer cell mediated cytotoxicity
HLA-C	kegg Natural killer cell mediated cytotoxicity
HLA-E	kegg Natural killer cell mediated cytotoxicity
HLA-G	kegg Natural killer cell mediated cytotoxicity
HRAS	kegg Natural killer cell mediated cytotoxicity
ICAM1	kegg Natural killer cell mediated cytotoxicity
ICAM2	kegg Natural killer cell mediated cytotoxicity
IFNA1	kegg Natural killer cell mediated cytotoxicity
IFNA2	kegg Natural killer cell mediated cytotoxicity
IFNA4	kegg Natural killer cell mediated cytotoxicity
IFNA5	kegg Natural killer cell mediated cytotoxicity
IFNA6	kegg Natural killer cell mediated cytotoxicity
IFNA7	kegg Natural killer cell mediated cytotoxicity
IFNA8	kegg Natural killer cell mediated cytotoxicity
IFNA10	kegg Natural killer cell mediated cytotoxicity
IFNA13	kegg Natural killer cell mediated cytotoxicity
IFNA14	kegg Natural killer cell mediated cytotoxicity
IFNA16	kegg Natural killer cell mediated cytotoxicity
IFNA17	kegg Natural killer cell mediated cytotoxicity
IFNA21	kegg Natural killer cell mediated cytotoxicity
IFNAR1	kegg Natural killer cell mediated cytotoxicity
IFNAR2	kegg Natural killer cell mediated cytotoxicity
IFNB1	kegg Natural killer cell mediated cytotoxicity
IFNG	kegg Natural killer cell mediated cytotoxicity
IFNGR1	kegg Natural killer cell mediated cytotoxicity
IFNGR2	kegg Natural killer cell mediated cytotoxicity
RAET1G	kegg Natural killer cell mediated cytotoxicity
FAS	kegg Natural killer cell mediated cytotoxicity
FASLG	kegg Natural killer cell mediated cytotoxicity
ITGAL	kegg Natural killer cell mediated cytotoxicity
ITGB2	kegg Natural killer cell mediated cytotoxicity
ARAF	kegg Natural killer cell mediated cytotoxicity
KIR2DL1	kegg Natural killer cell mediated cytotoxicity
KIR2DL2	kegg Natural killer cell mediated cytotoxicity
KIR2DL3	kegg Natural killer cell mediated cytotoxicity
KIR2DS1	kegg Natural killer cell mediated cytotoxicity
KIR2DS3	kegg Natural killer cell mediated cytotoxicity
KIR2DS4	kegg Natural killer cell mediated cytotoxicity
KIR2DS5	kegg Natural killer cell mediated cytotoxicity
KIR3DL1	kegg Natural killer cell mediated cytotoxicity
KIR3DL2	kegg Natural killer cell mediated cytotoxicity
KLRC1	kegg Natural killer cell mediated cytotoxicity
KLRC2	kegg Natural killer cell mediated cytotoxicity
KLRC3	kegg Natural killer cell mediated cytotoxicity
KLRD1	kegg Natural killer cell mediated cytotoxicity
KRAS	kegg Natural killer cell mediated cytotoxicity
LCK	kegg Natural killer cell mediated cytotoxicity
LCP2	kegg Natural killer cell mediated cytotoxicity
SHC4	kegg Natural killer cell mediated cytotoxicity
SH2D1A	kegg Natural killer cell mediated cytotoxicity
MICB	kegg Natural killer cell mediated cytotoxicity
NFATC1	kegg Natural killer cell mediated cytotoxicity
NFATC2	kegg Natural killer cell mediated cytotoxicity
NRAS	kegg Natural killer cell mediated cytotoxicity
PAK1	kegg Natural killer cell mediated cytotoxicity
CD244	kegg Natural killer cell mediated cytotoxicity
PIK3CA	kegg Natural killer cell mediated cytotoxicity
PIK3CB	kegg Natural killer cell mediated cytotoxicity
PIK3CD	kegg Natural killer cell mediated cytotoxicity
PIK3R1	kegg Natural killer cell mediated cytotoxicity
PIK3R2	kegg Natural killer cell mediated cytotoxicity
PLCG1	kegg Natural killer cell mediated cytotoxicity
SHC3	kegg Natural killer cell mediated cytotoxicity
PLCG2	kegg Natural killer cell mediated cytotoxicity
PPP3CA	kegg Natural killer cell mediated cytotoxicity
PPP3CB	kegg Natural killer cell mediated cytotoxicity
PPP3CC	kegg Natural killer cell mediated cytotoxicity
PPP3R1	kegg Natural killer cell mediated cytotoxicity
PPP3R2	kegg Natural killer cell mediated cytotoxicity
PRF1	kegg Natural killer cell mediated cytotoxicity
PRKCA	kegg Natural killer cell mediated cytotoxicity
PRKCB	kegg Natural killer cell mediated cytotoxicity
PRKCG	kegg Natural killer cell mediated cytotoxicity
MAPK1	kegg Natural killer cell mediated cytotoxicity
MAPK3	kegg Natural killer cell mediated cytotoxicity
MAP2K1	kegg Natural killer cell mediated cytotoxicity
MAP2K2	kegg Natural killer cell mediated cytotoxicity
KIR2DL5A	kegg Natural killer cell mediated cytotoxicity
PTPN6	kegg Natural killer cell mediated cytotoxicity
PTPN11	kegg Natural killer cell mediated cytotoxicity
RAC1	kegg Natural killer cell mediated cytotoxicity
RAC2	kegg Natural killer cell mediated cytotoxicity
RAC3	kegg Natural killer cell mediated cytotoxicity
RAF1	kegg Natural killer cell mediated cytotoxicity
BID	kegg Natural killer cell mediated cytotoxicity
SH3BP2	kegg Natural killer cell mediated cytotoxicity
SHC1	kegg Natural killer cell mediated cytotoxicity
SOS1	kegg Natural killer cell mediated cytotoxicity
SOS2	kegg Natural killer cell mediated cytotoxicity
BRAF	kegg Natural killer cell mediated cytotoxicity
SYK	kegg Natural killer cell mediated cytotoxicity
TNF	kegg Natural killer cell mediated cytotoxicity
TYROBP	kegg Natural killer cell mediated cytotoxicity
VAV1	kegg Natural killer cell mediated cytotoxicity
VAV2	kegg Natural killer cell mediated cytotoxicity
ZAP70	kegg Natural killer cell mediated cytotoxicity
ULBP3	kegg Natural killer cell mediated cytotoxicity
ULBP2	kegg Natural killer cell mediated cytotoxicity
ULBP1	kegg Natural killer cell mediated cytotoxicity
CASP3	kegg Natural killer cell mediated cytotoxicity
PIK3R3	kegg Natural killer cell mediated cytotoxicity
TNFSF10	kegg Natural killer cell mediated cytotoxicity
TNFRSF10B	kegg Natural killer cell mediated cytotoxicity
TNFRSF10A	kegg Natural killer cell mediated cytotoxicity
CD247	kegg Natural killer cell mediated cytotoxicity
NCR2	kegg Natural killer cell mediated cytotoxicity
NCR1	kegg Natural killer cell mediated cytotoxicity
CD48	kegg Natural killer cell mediated cytotoxicity
DEFB4B	kegg IL-17 signaling pathway
CEBPB	kegg IL-17 signaling pathway
TRAF3IP2	kegg IL-17 signaling pathway
IL17F	kegg IL-17 signaling pathway
CHUK	kegg IL-17 signaling pathway
IL17RE	kegg IL-17 signaling pathway
MAPK14	kegg IL-17 signaling pathway
CSF2	kegg IL-17 signaling pathway
CSF3	kegg IL-17 signaling pathway
DEFB4A	kegg IL-17 signaling pathway
ELAVL1	kegg IL-17 signaling pathway
MAPK15	kegg IL-17 signaling pathway
TAB2	kegg IL-17 signaling pathway
FOS	kegg IL-17 signaling pathway
FOSB	kegg IL-17 signaling pathway
IL17RA	kegg IL-17 signaling pathway
TAB3	kegg IL-17 signaling pathway
IL17C	kegg IL-17 signaling pathway
IL17B	kegg IL-17 signaling pathway
TBK1	kegg IL-17 signaling pathway
CXCL1	kegg IL-17 signaling pathway
CXCL2	kegg IL-17 signaling pathway
CXCL3	kegg IL-17 signaling pathway
GSK3B	kegg IL-17 signaling pathway
USP25	kegg IL-17 signaling pathway
HSP90AA1	kegg IL-17 signaling pathway
HSP90AB1	kegg IL-17 signaling pathway
S100A7A	kegg IL-17 signaling pathway
IFNG	kegg IL-17 signaling pathway
IKBKB	kegg IL-17 signaling pathway
IL1B	kegg IL-17 signaling pathway
IL4	kegg IL-17 signaling pathway
IL5	kegg IL-17 signaling pathway
IL6	kegg IL-17 signaling pathway
CXCL8	kegg IL-17 signaling pathway
IL13	kegg IL-17 signaling pathway
IL17A	kegg IL-17 signaling pathway
CXCL10	kegg IL-17 signaling pathway
JUN	kegg IL-17 signaling pathway
JUND	kegg IL-17 signaling pathway
LCN2	kegg IL-17 signaling pathway
MMP1	kegg IL-17 signaling pathway
MMP3	kegg IL-17 signaling pathway
MMP9	kegg IL-17 signaling pathway
MMP13	kegg IL-17 signaling pathway
MUC5AC	kegg IL-17 signaling pathway
NFKB1	kegg IL-17 signaling pathway
NFKBIA	kegg IL-17 signaling pathway
ANAPC5	kegg IL-17 signaling pathway
IL17D	kegg IL-17 signaling pathway
IL17RB	kegg IL-17 signaling pathway
MAPK1	kegg IL-17 signaling pathway
MAPK3	kegg IL-17 signaling pathway
MAPK4	kegg IL-17 signaling pathway
MAPK6	kegg IL-17 signaling pathway
MAPK7	kegg IL-17 signaling pathway
MAPK8	kegg IL-17 signaling pathway
MAPK11	kegg IL-17 signaling pathway
MAPK9	kegg IL-17 signaling pathway
MAPK10	kegg IL-17 signaling pathway
MAPK13	kegg IL-17 signaling pathway
PTGS2	kegg IL-17 signaling pathway
RELA	kegg IL-17 signaling pathway
S100A7	kegg IL-17 signaling pathway
S100A8	kegg IL-17 signaling pathway
S100A9	kegg IL-17 signaling pathway
MAPK12	kegg IL-17 signaling pathway
CCL2	kegg IL-17 signaling pathway
CCL7	kegg IL-17 signaling pathway
CCL11	kegg IL-17 signaling pathway
CCL17	kegg IL-17 signaling pathway
CCL20	kegg IL-17 signaling pathway
CXCL6	kegg IL-17 signaling pathway
CXCL5	kegg IL-17 signaling pathway
SRSF1	kegg IL-17 signaling pathway
IL25	kegg IL-17 signaling pathway
MAP3K7	kegg IL-17 signaling pathway
TNF	kegg IL-17 signaling pathway
TNFAIP3	kegg IL-17 signaling pathway
HSP90B1	kegg IL-17 signaling pathway
TRAF2	kegg IL-17 signaling pathway
TRAF3	kegg IL-17 signaling pathway
TRAF5	kegg IL-17 signaling pathway
TRAF6	kegg IL-17 signaling pathway
MUC5B	kegg IL-17 signaling pathway
FOSL1	kegg IL-17 signaling pathway
CASP3	kegg IL-17 signaling pathway
CASP8	kegg IL-17 signaling pathway
IL17RC	kegg IL-17 signaling pathway
IKBKG	kegg IL-17 signaling pathway
TRADD	kegg IL-17 signaling pathway
FADD	kegg IL-17 signaling pathway
TRAF4	kegg IL-17 signaling pathway
IKBKE	kegg IL-17 signaling pathway
AKT3	kegg TNF signaling pathway
DNM1L	kegg TNF signaling pathway
TAB1	kegg TNF signaling pathway
CREB3	kegg TNF signaling pathway
CEBPB	kegg TNF signaling pathway
RIPK3	kegg TNF signaling pathway
CHUK	kegg TNF signaling pathway
MAP3K8	kegg TNF signaling pathway
CREB1	kegg TNF signaling pathway
ATF2	kegg TNF signaling pathway
ATF6B	kegg TNF signaling pathway
MAPK14	kegg TNF signaling pathway
CSF1	kegg TNF signaling pathway
CSF2	kegg TNF signaling pathway
CREB3L4	kegg TNF signaling pathway
DAB2IP	kegg TNF signaling pathway
JAG1	kegg TNF signaling pathway
EDN1	kegg TNF signaling pathway
PGAM5	kegg TNF signaling pathway
MLKL	kegg TNF signaling pathway
AKT1	kegg TNF signaling pathway
AKT2	kegg TNF signaling pathway
VEGFD	kegg TNF signaling pathway
TAB2	kegg TNF signaling pathway
FOS	kegg TNF signaling pathway
TAB3	kegg TNF signaling pathway
CXCL1	kegg TNF signaling pathway
CXCL2	kegg TNF signaling pathway
CXCL3	kegg TNF signaling pathway
BIRC2	kegg TNF signaling pathway
BIRC3	kegg TNF signaling pathway
ICAM1	kegg TNF signaling pathway
IFNB1	kegg TNF signaling pathway
FAS	kegg TNF signaling pathway
IKBKB	kegg TNF signaling pathway
IL1B	kegg TNF signaling pathway
IL6	kegg TNF signaling pathway
IL15	kegg TNF signaling pathway
CXCL10	kegg TNF signaling pathway
IRF1	kegg TNF signaling pathway
JUN	kegg TNF signaling pathway
JUNB	kegg TNF signaling pathway
LIF	kegg TNF signaling pathway
LTA	kegg TNF signaling pathway
MAP3K5	kegg TNF signaling pathway
MMP3	kegg TNF signaling pathway
MMP9	kegg TNF signaling pathway
MMP14	kegg TNF signaling pathway
ATF4	kegg TNF signaling pathway
NFKB1	kegg TNF signaling pathway
NFKBIA	kegg TNF signaling pathway
PIK3CA	kegg TNF signaling pathway
PIK3CB	kegg TNF signaling pathway
PIK3CD	kegg TNF signaling pathway
PIK3R1	kegg TNF signaling pathway
PIK3R2	kegg TNF signaling pathway
MAPK1	kegg TNF signaling pathway
MAPK3	kegg TNF signaling pathway
MAPK8	kegg TNF signaling pathway
MAPK11	kegg TNF signaling pathway
MAPK9	kegg TNF signaling pathway
MAPK10	kegg TNF signaling pathway
MAPK13	kegg TNF signaling pathway
MAP2K1	kegg TNF signaling pathway
MAP2K3	kegg TNF signaling pathway
MAP2K6	kegg TNF signaling pathway
MAP2K7	kegg TNF signaling pathway
PTGS2	kegg TNF signaling pathway
RELA	kegg TNF signaling pathway
BCL3	kegg TNF signaling pathway
MAPK12	kegg TNF signaling pathway
CCL2	kegg TNF signaling pathway
CCL5	kegg TNF signaling pathway
CCL20	kegg TNF signaling pathway
CXCL6	kegg TNF signaling pathway
CXCL5	kegg TNF signaling pathway
CX3CL1	kegg TNF signaling pathway
SELE	kegg TNF signaling pathway
NOD2	kegg TNF signaling pathway
MAP2K4	kegg TNF signaling pathway
CREB3L2	kegg TNF signaling pathway
MAP3K7	kegg TNF signaling pathway
TNF	kegg TNF signaling pathway
TNFAIP3	kegg TNF signaling pathway
TNFRSF1A	kegg TNF signaling pathway
TNFRSF1B	kegg TNF signaling pathway
TRAF1	kegg TNF signaling pathway
TRAF2	kegg TNF signaling pathway
TRAF3	kegg TNF signaling pathway
TRAF5	kegg TNF signaling pathway
VCAM1	kegg TNF signaling pathway
VEGFC	kegg TNF signaling pathway
CASP3	kegg TNF signaling pathway
ITCH	kegg TNF signaling pathway
CASP7	kegg TNF signaling pathway
CASP8	kegg TNF signaling pathway
CASP10	kegg TNF signaling pathway
CREB3L3	kegg TNF signaling pathway
PIK3R3	kegg TNF signaling pathway
IKBKG	kegg TNF signaling pathway
TRADD	kegg TNF signaling pathway
RIPK1	kegg TNF signaling pathway
FADD	kegg TNF signaling pathway
IL18R1	kegg TNF signaling pathway
CFLAR	kegg TNF signaling pathway
RPS6KA4	kegg TNF signaling pathway
MAP3K14	kegg TNF signaling pathway
SOCS3	kegg TNF signaling pathway
CREB3L1	kegg TNF signaling pathway
RPS6KA5	kegg TNF signaling pathway
BAG4	kegg TNF signaling pathway
CREB5	kegg TNF signaling pathway
ABCE1	reactome_interferon_alpha_beta_signaling
ADAR	reactome_interferon_alpha_beta_signaling
BST2	reactome_interferon_alpha_beta_signaling
EGR1	reactome_interferon_alpha_beta_signaling
GBP2	reactome_interferon_alpha_beta_signaling
HLA-A	reactome_interferon_alpha_beta_signaling
HLA-B	reactome_interferon_alpha_beta_signaling
HLA-C	reactome_interferon_alpha_beta_signaling
HLA-E	reactome_interferon_alpha_beta_signaling
HLA-F	reactome_interferon_alpha_beta_signaling
HLA-G	reactome_interferon_alpha_beta_signaling
IFI27	reactome_interferon_alpha_beta_signaling
IFI35	reactome_interferon_alpha_beta_signaling
IFI6	reactome_interferon_alpha_beta_signaling
IFIT1	reactome_interferon_alpha_beta_signaling
IFIT2	reactome_interferon_alpha_beta_signaling
IFIT3	reactome_interferon_alpha_beta_signaling
IFIT5	reactome_interferon_alpha_beta_signaling
IFITM1	reactome_interferon_alpha_beta_signaling
IFITM2	reactome_interferon_alpha_beta_signaling
IFITM3	reactome_interferon_alpha_beta_signaling
IFNA1	reactome_interferon_alpha_beta_signaling
IFNA10	reactome_interferon_alpha_beta_signaling
IFNA13	reactome_interferon_alpha_beta_signaling
IFNA14	reactome_interferon_alpha_beta_signaling
IFNA16	reactome_interferon_alpha_beta_signaling
IFNA17	reactome_interferon_alpha_beta_signaling
IFNA2	reactome_interferon_alpha_beta_signaling
IFNA21	reactome_interferon_alpha_beta_signaling
IFNA4	reactome_interferon_alpha_beta_signaling
IFNA5	reactome_interferon_alpha_beta_signaling
IFNA6	reactome_interferon_alpha_beta_signaling
IFNA7	reactome_interferon_alpha_beta_signaling
IFNA8	reactome_interferon_alpha_beta_signaling
IFNAR1	reactome_interferon_alpha_beta_signaling
IFNAR2	reactome_interferon_alpha_beta_signaling
IFNB1	reactome_interferon_alpha_beta_signaling
IP6K2	reactome_interferon_alpha_beta_signaling
IRF1	reactome_interferon_alpha_beta_signaling
IRF2	reactome_interferon_alpha_beta_signaling
IRF3	reactome_interferon_alpha_beta_signaling
IRF4	reactome_interferon_alpha_beta_signaling
IRF5	reactome_interferon_alpha_beta_signaling
IRF6	reactome_interferon_alpha_beta_signaling
IRF7	reactome_interferon_alpha_beta_signaling
IRF8	reactome_interferon_alpha_beta_signaling
IRF9	reactome_interferon_alpha_beta_signaling
ISG15	reactome_interferon_alpha_beta_signaling
ISG20	reactome_interferon_alpha_beta_signaling
JAK1	reactome_interferon_alpha_beta_signaling
MX1	reactome_interferon_alpha_beta_signaling
MX2	reactome_interferon_alpha_beta_signaling
OAS1	reactome_interferon_alpha_beta_signaling
OAS2	reactome_interferon_alpha_beta_signaling
OAS3	reactome_interferon_alpha_beta_signaling
OASL	reactome_interferon_alpha_beta_signaling
PSMB8	reactome_interferon_alpha_beta_signaling
PTPN1	reactome_interferon_alpha_beta_signaling
PTPN11	reactome_interferon_alpha_beta_signaling
PTPN6	reactome_interferon_alpha_beta_signaling
RNASEL	reactome_interferon_alpha_beta_signaling
RSAD2	reactome_interferon_alpha_beta_signaling
SAMHD1	reactome_interferon_alpha_beta_signaling
SOCS1	reactome_interferon_alpha_beta_signaling
SOCS3	reactome_interferon_alpha_beta_signaling
STAT1	reactome_interferon_alpha_beta_signaling
STAT2	reactome_interferon_alpha_beta_signaling
TYK2	reactome_interferon_alpha_beta_signaling
USP18	reactome_interferon_alpha_beta_signaling
XAF1	reactome_interferon_alpha_beta_signaling
B2M	reactome_interferon_gamma_signaling
CAMK2A	reactome_interferon_gamma_signaling
CAMK2B	reactome_interferon_gamma_signaling
CAMK2D	reactome_interferon_gamma_signaling
CAMK2G	reactome_interferon_gamma_signaling
CD44	reactome_interferon_gamma_signaling
CIITA	reactome_interferon_gamma_signaling
FCGR1A	reactome_interferon_gamma_signaling
FCGR1B	reactome_interferon_gamma_signaling
GBP1	reactome_interferon_gamma_signaling
GBP2	reactome_interferon_gamma_signaling
GBP3	reactome_interferon_gamma_signaling
GBP4	reactome_interferon_gamma_signaling
GBP5	reactome_interferon_gamma_signaling
GBP6	reactome_interferon_gamma_signaling
GBP7	reactome_interferon_gamma_signaling
HLA-A	reactome_interferon_gamma_signaling
HLA-B	reactome_interferon_gamma_signaling
HLA-C	reactome_interferon_gamma_signaling
HLA-DPA1	reactome_interferon_gamma_signaling
HLA-DPB1	reactome_interferon_gamma_signaling
HLA-DQA1	reactome_interferon_gamma_signaling
HLA-DQA2	reactome_interferon_gamma_signaling
HLA-DQB1	reactome_interferon_gamma_signaling
HLA-DQB2	reactome_interferon_gamma_signaling
HLA-DRA	reactome_interferon_gamma_signaling
HLA-DRB1	reactome_interferon_gamma_signaling
HLA-DRB3	reactome_interferon_gamma_signaling
HLA-DRB4	reactome_interferon_gamma_signaling
HLA-DRB5	reactome_interferon_gamma_signaling
HLA-E	reactome_interferon_gamma_signaling
HLA-F	reactome_interferon_gamma_signaling
HLA-G	reactome_interferon_gamma_signaling
ICAM1	reactome_interferon_gamma_signaling
IFI30	reactome_interferon_gamma_signaling
IFNG	reactome_interferon_gamma_signaling
IFNGR1	reactome_interferon_gamma_signaling
IFNGR2	reactome_interferon_gamma_signaling
IRF1	reactome_interferon_gamma_signaling
IRF2	reactome_interferon_gamma_signaling
IRF3	reactome_interferon_gamma_signaling
IRF4	reactome_interferon_gamma_signaling
IRF5	reactome_interferon_gamma_signaling
IRF6	reactome_interferon_gamma_signaling
IRF7	reactome_interferon_gamma_signaling
IRF8	reactome_interferon_gamma_signaling
IRF9	reactome_interferon_gamma_signaling
JAK1	reactome_interferon_gamma_signaling
JAK2	reactome_interferon_gamma_signaling
MID1	reactome_interferon_gamma_signaling
MT2A	reactome_interferon_gamma_signaling
NCAM1	reactome_interferon_gamma_signaling
OAS1	reactome_interferon_gamma_signaling
OAS2	reactome_interferon_gamma_signaling
OAS3	reactome_interferon_gamma_signaling
OASL	reactome_interferon_gamma_signaling
PIAS1	reactome_interferon_gamma_signaling
PML	reactome_interferon_gamma_signaling
PRKCD	reactome_interferon_gamma_signaling
PTAFR	reactome_interferon_gamma_signaling
PTPN1	reactome_interferon_gamma_signaling
PTPN11	reactome_interferon_gamma_signaling
PTPN2	reactome_interferon_gamma_signaling
PTPN6	reactome_interferon_gamma_signaling
SOCS1	reactome_interferon_gamma_signaling
SOCS3	reactome_interferon_gamma_signaling
SP100	reactome_interferon_gamma_signaling
STAT1	reactome_interferon_gamma_signaling
SUMO1	reactome_interferon_gamma_signaling
TRIM10	reactome_interferon_gamma_signaling
TRIM14	reactome_interferon_gamma_signaling
TRIM17	reactome_interferon_gamma_signaling
TRIM2	reactome_interferon_gamma_signaling
TRIM21	reactome_interferon_gamma_signaling
TRIM22	reactome_interferon_gamma_signaling
TRIM25	reactome_interferon_gamma_signaling
TRIM26	reactome_interferon_gamma_signaling
TRIM29	reactome_interferon_gamma_signaling
TRIM3	reactome_interferon_gamma_signaling
TRIM31	reactome_interferon_gamma_signaling
TRIM34	reactome_interferon_gamma_signaling
TRIM35	reactome_interferon_gamma_signaling
TRIM38	reactome_interferon_gamma_signaling
TRIM45	reactome_interferon_gamma_signaling
TRIM46	reactome_interferon_gamma_signaling
TRIM48	reactome_interferon_gamma_signaling
TRIM5	reactome_interferon_gamma_signaling
TRIM6	reactome_interferon_gamma_signaling
TRIM62	reactome_interferon_gamma_signaling
TRIM68	reactome_interferon_gamma_signaling
TRIM8	reactome_interferon_gamma_signaling
VCAM1	reactome_interferon_gamma_signaling
A2M	go_complement_activation
ABCA1	go_response_to_bacterium
ABCC1	go_inflammatory_response
ABCC2	go_response_to_bacterium
ABCC9	go_response_to_virus
ABCD1	go_inflammatory_response
ABCD2	go_inflammatory_response
ABCE1	go_response_to_virus
ABCF1	go_inflammatory_response
ABCF3	go_response_to_virus
ABHD12	go_inflammatory_response
ABL1	go_response_to_bacterium
ABR	go_response_to_bacterium
ABR	go_inflammatory_response
ACE2	go_inflammatory_response
ACER3	go_inflammatory_response
ACKR1	go_inflammatory_response
ACKR2	go_inflammatory_response
ACOD1	go_response_to_virus
ACOD1	go_inflammatory_response
ACOD1	go_response_to_bacterium
ACP5	go_inflammatory_response
ACP5	go_response_to_bacterium
ACTA2	go_response_to_virus
ACVR1	go_inflammatory_response
ACVR1	go_acute_inflammatory_response
ADA	go_inflammatory_response
ADAM17	go_response_to_bacterium
ADAM8	go_inflammatory_response
ADAM8	go_acute_inflammatory_response
ADAM9	go_response_to_bacterium
ADAMTS12	go_inflammatory_response
ADAMTS13	go_response_to_bacterium
ADAMTS5	go_response_to_bacterium
ADAMTS9	go_response_to_bacterium
ADAR	go_response_to_virus
ADARB1	go_response_to_virus
ADCY1	go_inflammatory_response
ADCY7	go_inflammatory_response
ADCY8	go_inflammatory_response
ADCYAP1	go_acute_inflammatory_response
ADCYAP1	go_inflammatory_response
ADGRB1	go_response_to_bacterium
ADGRE2	go_inflammatory_response
ADGRE5	go_inflammatory_response
ADH5	go_response_to_bacterium
ADH7	go_response_to_bacterium
ADIPOQ	go_response_to_bacterium
ADIPOQ	go_inflammatory_response
ADM	go_response_to_bacterium
ADM	go_inflammatory_response
ADORA1	go_inflammatory_response
ADORA1	go_acute_inflammatory_response
ADORA2A	go_inflammatory_response
ADORA2B	go_chronic_inflammatory_response
ADORA2B	go_inflammatory_response
ADORA3	go_inflammatory_response
AFAP1L2	go_inflammatory_response
AGBL4	go_response_to_virus
AGBL5	go_response_to_virus
AGER	go_inflammatory_response
AGT	go_inflammatory_response
AGTR1	go_inflammatory_response
AGTR2	go_inflammatory_response
AHCY	go_inflammatory_response
AHCY	go_chronic_inflammatory_response
AHSG	go_inflammatory_response
AHSG	go_acute_inflammatory_response
AICDA	go_response_to_bacterium
AICDA	go_response_to_virus
AIF1	go_inflammatory_response
AIM2	go_inflammatory_response
AIM2	go_response_to_virus
AIMP1	go_response_to_virus
AIMP1	go_inflammatory_response
AKAP12	go_response_to_bacterium
AKAP8	go_response_to_bacterium
AKIRIN2	go_response_to_bacterium
AKNA	go_inflammatory_response
AKT1	go_inflammatory_response
AKT1	go_response_to_bacterium
ALAD	go_response_to_bacterium
ALOX15	go_inflammatory_response
ALOX5	go_inflammatory_response
ALPL	go_response_to_bacterium
ANG	go_response_to_bacterium
ANKRD1	go_response_to_bacterium
ANKRD17	go_response_to_virus
ANKRD17	go_response_to_bacterium
ANO6	go_inflammatory_response
ANO6	go_acute_inflammatory_response
ANXA1	go_inflammatory_response
ANXA3	go_response_to_bacterium
AOAH	go_inflammatory_response
AOC3	go_inflammatory_response
AP1S1	go_response_to_virus
AP3B1	go_inflammatory_response
APCS	go_acute_inflammatory_response
APCS	go_inflammatory_response
APCS	go_complement_activation
APOA1	go_inflammatory_response
APOA2	go_acute_inflammatory_response
APOA2	go_inflammatory_response
APOB	go_response_to_virus
APOB	go_response_to_bacterium
APOBEC1	go_response_to_virus
APOBEC3A	go_response_to_virus
APOBEC3B	go_response_to_virus
APOBEC3C	go_response_to_virus
APOBEC3D	go_response_to_virus
APOBEC3F	go_response_to_virus
APOBEC3G	go_response_to_virus
APOBEC3H	go_response_to_virus
APOD	go_inflammatory_response
APOE	go_inflammatory_response
APOL2	go_inflammatory_response
APOL2	go_acute_inflammatory_response
APOL3	go_inflammatory_response
APP	go_inflammatory_response
APPL1	go_inflammatory_response
APPL2	go_inflammatory_response
AREL1	go_inflammatory_response
ARF1	go_response_to_virus
ARG1	go_response_to_bacterium
ARG2	go_response_to_bacterium
ASH1L	go_acute_inflammatory_response
ASH1L	go_inflammatory_response
ASS1	go_inflammatory_response
ASS1	go_response_to_bacterium
ASS1	go_acute_inflammatory_response
ATG7	go_response_to_virus
ATM	go_inflammatory_response
ATP2A2	go_response_to_bacterium
ATP4B	go_response_to_bacterium
ATRN	go_inflammatory_response
AUP1	go_response_to_virus
AXL	go_inflammatory_response
AXL	go_response_to_bacterium
AZU1	go_inflammatory_response
AZU1	go_response_to_virus
AZU1	go_response_to_bacterium
B2M	go_response_to_bacterium
B4GALT1	go_acute_inflammatory_response
B4GALT1	go_inflammatory_response
BACE2	go_inflammatory_response
BAIAP2	go_response_to_bacterium
BAIAP2L1	go_response_to_bacterium
BANF1	go_response_to_virus
BANK1	go_response_to_bacterium
BAP1	go_inflammatory_response
BATF3	go_response_to_virus
BCL10	go_response_to_bacterium
BCL2	go_response_to_virus
BCL2L1	go_response_to_virus
BCL3	go_response_to_bacterium
BCL3	go_response_to_virus
BCL6	go_inflammatory_response
BCL6B	go_inflammatory_response
BCR	go_inflammatory_response
BCR	go_response_to_bacterium
BDKRB1	go_response_to_bacterium
BDKRB1	go_inflammatory_response
BDKRB2	go_inflammatory_response
BECN1	go_response_to_virus
BIRC2	go_response_to_virus
BIRC2	go_inflammatory_response
BIRC3	go_inflammatory_response
BIRC3	go_response_to_virus
BLNK	go_inflammatory_response
BMP2	go_inflammatory_response
BMP2	go_response_to_bacterium
BMP6	go_inflammatory_response
BMP6	go_response_to_bacterium
BMPR1B	go_inflammatory_response
BNIP3	go_response_to_bacterium
BNIP3	go_response_to_virus
BNIP3L	go_response_to_virus
BPI	go_response_to_bacterium
BPIFA1	go_response_to_bacterium
BPIFA1	go_response_to_virus
BPIFA2	go_response_to_bacterium
BRD4	go_inflammatory_response
BST1	go_inflammatory_response
BST2	go_response_to_virus
BTBD17	go_response_to_virus
BTK	go_acute_inflammatory_response
BTK	go_inflammatory_response
C10orf99	go_response_to_bacterium
C15orf48	go_response_to_bacterium
C1QA	go_complement_activation
C1QA	go_inflammatory_response
C1QB	go_complement_activation
C1QBP	go_complement_activation
C1QBP	go_response_to_virus
C1QC	go_complement_activation
C1QTNF12	go_inflammatory_response
C1QTNF3	go_inflammatory_response
C1QTNF4	go_interleukin_6_mediated_signaling_pathway
C1R	go_complement_activation
C1RL	go_complement_activation
C1S	go_complement_activation
C2	go_complement_activation
C2CD4A	go_inflammatory_response
C2CD4A	go_acute_inflammatory_response
C2CD4B	go_inflammatory_response
C2CD4B	go_acute_inflammatory_response
C3	go_complement_activation
C3	go_acute_inflammatory_response
C3	go_inflammatory_response
C3	go_response_to_bacterium
C3AR1	go_complement_activation
C3AR1	go_inflammatory_response
C4A	go_complement_activation
C4A	go_inflammatory_response
C4B	go_inflammatory_response
C4B	go_complement_activation
C4B	go_response_to_bacterium
C4BPA	go_response_to_bacterium
C4BPA	go_complement_activation
C4BPB	go_response_to_bacterium
C4BPB	go_complement_activation
C5	go_inflammatory_response
C5	go_complement_activation
C5AR1	go_inflammatory_response
C5AR1	go_response_to_bacterium
C5AR1	go_complement_activation
C5AR2	go_inflammatory_response
C5AR2	go_complement_activation
C6	go_complement_activation
C7	go_complement_activation
C8A	go_complement_activation
C8B	go_complement_activation
C8G	go_complement_activation
C9	go_complement_activation
CA3	go_response_to_bacterium
CA5B	go_response_to_bacterium
CACTIN	go_response_to_bacterium
CALCA	go_inflammatory_response
CALCRL	go_inflammatory_response
CAMK1D	go_inflammatory_response
CAMK4	go_inflammatory_response
CAMP	go_response_to_bacterium
CAPN2	go_response_to_bacterium
CARD16	go_response_to_bacterium
CARD17	go_response_to_bacterium
CARD18	go_inflammatory_response
CARD8	go_response_to_bacterium
CARD9	go_response_to_bacterium
CARD9	go_response_to_virus
CASP1	go_response_to_bacterium
CASP1	go_inflammatory_response
CASP12	go_inflammatory_response
CASP3	go_response_to_bacterium
CASP4	go_inflammatory_response
CASP5	go_inflammatory_response
CASP8	go_response_to_bacterium
CASP9	go_response_to_bacterium
CAV1	go_response_to_bacterium
CBL	go_interleukin_6_mediated_signaling_pathway
CCDC130	go_response_to_virus
CCDC186	go_response_to_bacterium
CCDC80	go_response_to_bacterium
CCL1	go_inflammatory_response
CCL11	go_inflammatory_response
CCL11	go_response_to_virus
CCL11	go_chronic_inflammatory_response
CCL13	go_inflammatory_response
CCL14	go_inflammatory_response
CCL15	go_inflammatory_response
CCL16	go_inflammatory_response
CCL17	go_inflammatory_response
CCL18	go_inflammatory_response
CCL19	go_response_to_virus
CCL19	go_inflammatory_response
CCL2	go_response_to_bacterium
CCL2	go_inflammatory_response
CCL20	go_response_to_bacterium
CCL20	go_inflammatory_response
CCL21	go_inflammatory_response
CCL22	go_inflammatory_response
CCL22	go_response_to_virus
CCL23	go_inflammatory_response
CCL24	go_inflammatory_response
CCL25	go_inflammatory_response
CCL26	go_inflammatory_response
CCL3	go_inflammatory_response
CCL3	go_response_to_bacterium
CCL3L1	go_inflammatory_response
CCL3L3	go_inflammatory_response
CCL4	go_inflammatory_response
CCL4	go_response_to_virus
CCL5	go_response_to_bacterium
CCL5	go_response_to_virus
CCL5	go_inflammatory_response
CCL5	go_chronic_inflammatory_response
CCL7	go_inflammatory_response
CCL8	go_response_to_virus
CCL8	go_inflammatory_response
CCN3	go_inflammatory_response
CCN4	go_inflammatory_response
CCR1	go_inflammatory_response
CCR2	go_inflammatory_response
CCR3	go_inflammatory_response
CCR4	go_inflammatory_response
CCR4	go_response_to_bacterium
CCR5	go_inflammatory_response
CCR5	go_response_to_bacterium
CCR6	go_inflammatory_response
CCR7	go_response_to_bacterium
CCR7	go_inflammatory_response
CCR7	go_acute_inflammatory_response
CCRL2	go_inflammatory_response
CCT5	go_response_to_virus
CD14	go_inflammatory_response
CD14	go_response_to_bacterium
CD160	go_response_to_bacterium
CD163	go_acute_inflammatory_response
CD163	go_inflammatory_response
CD180	go_response_to_bacterium
CD180	go_inflammatory_response
CD19	go_complement_activation
CD1D	go_response_to_bacterium
CD200	go_inflammatory_response
CD200R1	go_inflammatory_response
CD200R1L	go_inflammatory_response
CD207	go_response_to_virus
CD24	go_response_to_bacterium
CD274	go_response_to_bacterium
CD28	go_inflammatory_response
CD36	go_response_to_bacterium
CD36	go_inflammatory_response
CD4	go_response_to_bacterium
CD40	go_response_to_virus
CD40	go_response_to_bacterium
CD40	go_inflammatory_response
CD40LG	go_inflammatory_response
CD44	go_inflammatory_response
CD46	go_complement_activation
CD47	go_inflammatory_response
CD47	go_response_to_bacterium
CD55	go_complement_activation
CD55	go_response_to_bacterium
CD59	go_complement_activation
CD5L	go_complement_activation
CD5L	go_inflammatory_response
CD6	go_inflammatory_response
CD6	go_response_to_bacterium
CD6	go_acute_inflammatory_response
CD68	go_response_to_bacterium
CD68	go_inflammatory_response
CD79B	go_response_to_bacterium
CD80	go_response_to_bacterium
CD81	go_inflammatory_response
CD81	go_complement_activation
CD86	go_response_to_bacterium
CD96	go_response_to_bacterium
CD96	go_inflammatory_response
CDC73	go_response_to_bacterium
CDH5	go_inflammatory_response
CDK19	go_response_to_bacterium
CDK19	go_inflammatory_response
CDK4	go_response_to_bacterium
CDK6	go_response_to_virus
CDO1	go_inflammatory_response
CEACAM20	go_response_to_bacterium
CEBPA	go_interleukin_6_mediated_signaling_pathway
CEBPA	go_inflammatory_response
CEBPB	go_acute_inflammatory_response
CEBPB	go_inflammatory_response
CEBPB	go_response_to_bacterium
CEBPE	go_response_to_bacterium
CELA1	go_inflammatory_response
CEP192	go_response_to_bacterium
CERS6	go_inflammatory_response
CFB	go_complement_activation
CFD	go_complement_activation
CFH	go_complement_activation
CFHR1	go_complement_activation
CFHR2	go_complement_activation
CFHR4	go_complement_activation
CFHR5	go_complement_activation
CFI	go_complement_activation
CFL1	go_response_to_virus
CFLAR	go_response_to_bacterium
CFP	go_response_to_bacterium
CFP	go_complement_activation
CGAS	go_response_to_virus
CHD7	go_response_to_bacterium
CHGA	go_response_to_bacterium
CHI3L1	go_inflammatory_response
CHIA	go_inflammatory_response
CHID1	go_inflammatory_response
CHIT1	go_response_to_bacterium
CHMP5	go_response_to_bacterium
CHRM2	go_response_to_virus
CHST1	go_inflammatory_response
CHST2	go_inflammatory_response
CHST4	go_inflammatory_response
CHUK	go_inflammatory_response
CHUK	go_response_to_virus
CHUK	go_response_to_bacterium
CIITA	go_inflammatory_response
CITED1	go_response_to_bacterium
CLDN1	go_response_to_bacterium
CLEC4D	go_response_to_bacterium
CLEC4E	go_response_to_bacterium
CLEC7A	go_inflammatory_response
CLOCK	go_inflammatory_response
CLPB	go_response_to_virus
CLPS	go_response_to_bacterium
CLU	go_response_to_virus
CLU	go_complement_activation
CLU	go_inflammatory_response
CMA1	go_inflammatory_response
CMKLR1	go_inflammatory_response
CMPK2	go_response_to_bacterium
CNOT7	go_response_to_virus
CNP	go_response_to_bacterium
CNR1	go_inflammatory_response
CNR1	go_response_to_bacterium
CNR1	go_acute_inflammatory_response
CNR2	go_inflammatory_response
CNR2	go_response_to_bacterium
CNTF	go_inflammatory_response
COCH	go_response_to_bacterium
COLEC10	go_complement_activation
COLEC11	go_complement_activation
COLEC12	go_response_to_bacterium
COMT	go_response_to_bacterium
CPB2	go_complement_activation
CPN1	go_complement_activation
CPN2	go_complement_activation
CPS1	go_response_to_bacterium
CR1	go_complement_activation
CR1L	go_complement_activation
CR2	go_complement_activation
CRCP	go_response_to_virus
CREB3L3	go_acute_inflammatory_response
CREB3L3	go_inflammatory_response
CREBZF	go_response_to_virus
CRH	go_inflammatory_response
CRHBP	go_inflammatory_response
CRP	go_response_to_bacterium
CRP	go_acute_inflammatory_response
CRP	go_complement_activation
CRP	go_inflammatory_response
CSF1	go_inflammatory_response
CSF1R	go_inflammatory_response
CSF2	go_response_to_bacterium
CSF2RB	go_response_to_bacterium
CSF3	go_response_to_bacterium
CSRP3	go_inflammatory_response
CST11	go_response_to_bacterium
CST7	go_inflammatory_response
CTNNBIP1	go_acute_inflammatory_response
CTNNBIP1	go_inflammatory_response
CTR9	go_response_to_bacterium
CTR9	go_interleukin_6_mediated_signaling_pathway
CTSC	go_inflammatory_response
CTSG	go_response_to_bacterium
CUBN	go_response_to_bacterium
CUEDC2	go_inflammatory_response
CX3CL1	go_inflammatory_response
CX3CL1	go_response_to_bacterium
CX3CR1	go_response_to_bacterium
CXCL1	go_response_to_bacterium
CXCL1	go_inflammatory_response
CXCL10	go_response_to_bacterium
CXCL10	go_inflammatory_response
CXCL10	go_response_to_virus
CXCL11	go_response_to_bacterium
CXCL11	go_inflammatory_response
CXCL12	go_response_to_virus
CXCL13	go_chronic_inflammatory_response
CXCL13	go_inflammatory_response
CXCL13	go_response_to_bacterium
CXCL17	go_inflammatory_response
CXCL2	go_inflammatory_response
CXCL2	go_response_to_bacterium
CXCL3	go_response_to_bacterium
CXCL3	go_inflammatory_response
CXCL5	go_inflammatory_response
CXCL5	go_response_to_bacterium
CXCL6	go_inflammatory_response
CXCL6	go_response_to_bacterium
CXCL8	go_inflammatory_response
CXCL8	go_response_to_bacterium
CXCL9	go_response_to_bacterium
CXCL9	go_inflammatory_response
CXCL9	go_response_to_virus
CXCR2	go_inflammatory_response
CXCR2	go_acute_inflammatory_response
CXCR3	go_inflammatory_response
CXCR4	go_inflammatory_response
CXCR4	go_response_to_virus
CXCR6	go_inflammatory_response
CYBA	go_inflammatory_response
[truncated: 1,427 more rows]

## Sheet: Supplementary_Table4
Sample_Name	crp.das28	esr.das28
GSM2449638	5.93	7.3
GSM2449639	3.87	4.93
GSM2449640	3.63	5.09
GSM2449641	3.21	4.08
GSM2449642	5.21	5.41
GSM2449643	3.77	4.92
GSM2449644	3.99	5.8
GSM2449645	3.95	4.95
GSM2449646	4.12	4.04
GSM2449647	6.05	7.42
GSM2449648	5.37	6.19
GSM2449649	3.25	4.55
GSM2449650	4.59	5.54
GSM2449651	5.64	7.08
GSM2449652	2.02	3.25
GSM2449653	3.85	4.58
GSM2449654	4.55	5.22
GSM2449655	4.28	5.74
GSM2449656	2.14	3.24
GSM2449657	2.79	3.1
GSM2449658	5.56	6.49
GSM2449659	2.96	4.22
GSM2449660	3.58	4.57
GSM2449661	2.49	3.54
GSM2449662	4.4	5.67
GSM2449663	3.95	5.08
GSM2449664	2.49	3.84
GSM2449665	4.52	4.11
GSM2449666	4.32	5.29
GSM2449667	6.42	6.55
GSM2449682	5.93	7.3
GSM2449683	2.01	2.83
GSM2449684	3.87	4.93
GSM2449685	1.6	1.83
GSM2449686	2.21	2.67
GSM2449687	4.38	5.4
GSM2449688	1.83	2.3
GSM2449689	5.51	6.42
GSM2449690	5.47	6.6
GSM2449691	2.33	3.65
GSM2449692	4.88	6.14
GSM2449693	4.13	5.39
GSM2449694	2.13	2.68
GSM2449695	2.09	2.55
GSM2449696	4	4.55
GSM2449697	1.2	1.82
GSM2449698	3.4	5.04
GSM2449699	1.59	2.17
GSM2449700	3.95	4.95
GSM2449701	1.18	2.63
GSM2449702	3.03	3.29
GSM2449703	1.12	1.89
GSM2449704	2.5	3.12
GSM2449705	1.92	2.35
GSM2449706	2.18	3.04
GSM2449707	1.33	1.73
GSM2449708	2.67	3.02
GSM2449709	2.49	3.29
GSM2449710	1.61	1.59
GSM2449711	1.55	2.1
GSM2449712	3.4	3.41
GSM2449713	1.76	1.54
GSM2449714	2	2.46
GSM2449715	2.87	3.53
GSM2449716	1.21	2.49
GSM2449717	4.13	5.47
GSM2449718	1.31	1.82
GSM2449719	1.63	1.45
GSM2449720	3.47	4.3
GSM2449721	3.16	3.85
GSM2449722	3.37	3.87
GSM2449723	3.12	4.79
GSM2449724	1.79	2.9
GSM2449725	4.61	5.19
GSM2449726	4.16	5.35
GSM2449727	4.55	5.79
GSM2449728	1.05	1.85
GSM2449729	4.12	4.04
GSM2449730	1.65	1.77
GSM2449731	2.72	3.61
GSM2449732	5.56	6.33
GSM2449733	4.66	4.12
GSM2449734	1.29	2.86
GSM2449735	1.04	1.72
GSM2449736	2.48	3.02
GSM2449737	7.78	8.63
GSM2449738	5.08	5.79
GSM2449739	3.4	4.73
GSM2449740	3.1	3.61
GSM2449741	1.72	1.98
GSM2449742	1.39	2.24
GSM2449743	3.9	4.97
GSM2449744	1.11	1.08
GSM2449745	2.45	3.05
GSM2449746	1.07	2.66
GSM2449747	3.06	3.42
GSM2449748	2.8	3.7
GSM2449749	1.22	2.21
GSM2449750	4.83	5.92
GSM2449751	2.88	3.48
GSM2449752	3.03	4.34
GSM2449753	3.19	4.74
GSM2449754	5.09	6.12
GSM2449755	2.51	3.58
GSM2449756	1.04	1.65
GSM2449757	1.67	2.71
GSM2449758	2.51	2.48
GSM2449759	1.86	1.35
GSM2449760	4.54	4.91
GSM2449761	1.38	2.76
GSM2449762	1.47	3.23
GSM2449763	5.62	6.85
GSM2449764	1.47	1.6
GSM2449765	1.92	3.12
GSM2449766	6.05	6.95
GSM2449767	2.65	4.45
GSM2449768	3.36	3.55
GSM2449769	1.24	2.68
GSM2449770	3.76	4.53
GSM2449771	1.39	2.45
GSM2449772	5.18	6.44
GSM2449773	3.72	4.22
GSM2449774	1.1	1.95
GSM2449775	2.84	2.97
GSM2449776	4.03	5.02
GSM2449777	4.95	5.45
GSM2449778	2.83	3.6
GSM2449779	4.09	4.92
GSM2449780	1.45	2.09
GSM2449781	1.55	2.54
GSM2449782	1.39	0.88
GSM2449783	3.5	3.18
GSM2449784	3.34	4.21
GSM2449785	5.6	6.39
GSM2449786	4.44	4.31
GSM2449789	3.69	3.18
GSM2449790	2.26	3.63
GSM2449791	3.85	4.58
GSM2449792	3.93	4.67
GSM2449793	2.98	3.71
GSM2449794	2.7	3.32
GSM2449795	1.95	1.92
GSM2449796	2.77	3.23
GSM2449797	4.55	5.22
GSM2449798	4.02	4.42
GSM2449799	3.79	4.74
GSM2449800	4.88	4.62
GSM2449801	1.95	0.92
GSM2449802	5.45	6.44
GSM2449803	7.22	7.8
GSM2449804	2.77	3.67
GSM2449805	1.98
GSM2449806	4.78	5.37
GSM2449807	2.18	1.61
GSM2449808	3.43	4.46
GSM2449809	1.09	1.95
GSM2449810	7.16	8.11
GSM2449811	4.06	4.65
GSM2449812	1.05	1.39
GSM2449813	3.2	3.88
GSM2449814	4.28	4.91
GSM2449815	3.74	4.81
GSM2449816	2.27	2.24
GSM2449817	2.7	3.55
GSM2449818	3.17	4.18
GSM2449819	1.61	1.56
GSM2449820	3.67	5.1
GSM2449821	1.07
GSM2449822	2.96	4.22
GSM2449823	3.2	3.82
GSM2449824	6.05	7.16
GSM2449825	3.58	4.57
GSM2449826	1.28	2.36
GSM2449827	2.75	3.76
GSM2449828	2.05	3.28
GSM2449829	5.89	6.75
GSM2449830	2.49	3.54
GSM2449831	2.83	4.71
GSM2449832	2.65	3.11
GSM2449833	2.58	3.88
GSM2449834	4.14	5.36
GSM2449835	1.92	2.88
GSM2449836	3.68	4.66
GSM2449837	5.19	6.13
GSM2449839	1.39	2.19
GSM2449840	1.59	2.14
GSM2449841	2.84	2.86
GSM2449842	1.05	1.8
GSM2449843	5.58	6.44
GSM2449844	3.49	4.22
GSM2449845	5.45	6.44
GSM2449846	4.01	4.37
GSM2449847	4.4	5.67
GSM2449848	1.74	2.94
GSM2449849	2.55	2.92
GSM2449850	3.04	4.16
GSM2449851	1.87	2.82
GSM2449852	4.25	4.76
GSM2449853	1.14	1.73
GSM2449854	1.43	2.66
GSM2449855	1.02	1.15
GSM2449856	1.05	0.54
GSM2449857	1.5	3.02
GSM2449858	2.52	2.65
GSM2449859	2.49	3.34
GSM2449860	2.92	2.83
GSM2449861	2.66	3.77
GSM2449863	1.57	2.73
GSM2449864	3.02	3.99
GSM2449865	1.57	3.31
GSM2449866	1.7	1.16
GSM2449867	1.7	1.67
GSM2449868	1.13	0.63
GSM2449869	4.22	5.54
GSM2449870	1.35	2.46
GSM2449871	2.54	2
GSM2449872	2.77	4.05
GSM2449873	3.97	4.54
GSM2449874	3.85	4.39
GSM2449875	4.29	5.12
GSM2449876	4.52	4.11
GSM2449877	1.73	2.83
GSM2449878	7.44	8.45
GSM2449879	7.57	8.5
GSM2449880	2.27	3.22
GSM2449881	4.32	5.29
GSM2449882	1.97	2.52
GSM2449883	2.91	1.89
GSM2449884	3.04	3.24
GSM2449885	3.36	4.81
GSM2449886	3.21	3.79
GSM2449887	2.28	1.77

## Sheet: Supplementary_Table5
Sample_Name	Sample_Group	Batch
GSM1419700	responder	GSE12051_GPL2507
GSM1419702	responder	GSE12051_GPL2507
GSM1419703	responder	GSE12051_GPL2507
GSM1419704	responder	GSE12051_GPL2507
GSM1419707	responder	GSE12051_GPL2507
GSM1419708	responder	GSE12051_GPL2507
GSM1419711	responder	GSE12051_GPL2507
GSM1419713	responder	GSE12051_GPL2507
GSM1419714	responder	GSE12051_GPL2507
GSM1419716	responder	GSE12051_GPL2507
GSM1419717	responder	GSE12051_GPL2507
GSM1419719	non_responder	GSE12051_GPL2507
GSM1419720	non_responder	GSE12051_GPL2507
GSM1419725	non_responder	GSE12051_GPL2507
GSM1419726	non_responder	GSE12051_GPL2507
GSM1419727	responder	GSE12051_GPL2507
GSM1419730	non_responder	GSE12051_GPL2507
GSM1419731	responder	GSE12051_GPL2507
GSM1419732	responder	GSE12051_GPL2507
GSM1419735	responder	GSE12051_GPL2507
GSM1419737	non_responder	GSE12051_GPL2507
GSM1419739	responder	GSE12051_GPL2507
GSM1419742	responder	GSE12051_GPL2507
GSM1419744	non_responder	GSE12051_GPL2507
GSM1419746	responder	GSE12051_GPL2507
GSM1419747	responder	GSE12051_GPL2507
GSM1419749	responder	GSE12051_GPL2507
GSM1419751	responder	GSE12051_GPL2507
GSM1419754	responder	GSE12051_GPL2507
GSM1419755	responder	GSE12051_GPL2507
GSM2065979	non_responder	GSE78068_GPL6480
GSM2065980	non_responder	GSE78068_GPL6480
GSM2065981	non_responder	GSE78068_GPL6480
GSM2065982	non_responder	GSE78068_GPL6480
GSM2065983	non_responder	GSE78068_GPL6480
GSM2065984	non_responder	GSE78068_GPL6480
GSM2065985	non_responder	GSE78068_GPL6480
GSM2065986	non_responder	GSE78068_GPL6480
GSM2065987	non_responder	GSE78068_GPL6480
GSM2065988	non_responder	GSE78068_GPL6480
GSM2065989	non_responder	GSE78068_GPL6480
GSM2065990	non_responder	GSE78068_GPL6480
GSM2065991	non_responder	GSE78068_GPL6480
GSM2065992	non_responder	GSE78068_GPL6480
GSM2065993	non_responder	GSE78068_GPL6480
GSM2065994	non_responder	GSE78068_GPL6480
GSM2065995	non_responder	GSE78068_GPL6480
GSM2065996	non_responder	GSE78068_GPL6480
GSM2065998	non_responder	GSE78068_GPL6480
GSM2066000	non_responder	GSE78068_GPL6480
GSM2066001	non_responder	GSE78068_GPL6480
GSM2066002	non_responder	GSE78068_GPL6480
GSM2066003	non_responder	GSE78068_GPL6480
GSM2066004	non_responder	GSE78068_GPL6480
GSM2066005	non_responder	GSE78068_GPL6480
GSM2066006	non_responder	GSE78068_GPL6480
GSM2066007	non_responder	GSE78068_GPL6480
GSM2066008	non_responder	GSE78068_GPL6480
GSM2066009	non_responder	GSE78068_GPL6480
GSM2066010	non_responder	GSE78068_GPL6480
GSM2066011	non_responder	GSE78068_GPL6480
GSM2066012	non_responder	GSE78068_GPL6480
GSM2066013	non_responder	GSE78068_GPL6480
GSM2066014	non_responder	GSE78068_GPL6480
GSM2066016	non_responder	GSE78068_GPL6480
GSM2066017	non_responder	GSE78068_GPL6480
GSM2066018	non_responder	GSE78068_GPL6480
GSM2066019	non_responder	GSE78068_GPL6480
GSM2066021	non_responder	GSE78068_GPL6480
GSM2066022	non_responder	GSE78068_GPL6480
GSM2066023	non_responder	GSE78068_GPL6480
GSM2066024	non_responder	GSE78068_GPL6480
GSM2066025	non_responder	GSE78068_GPL6480
GSM2066026	non_responder	GSE78068_GPL6480
GSM2066027	non_responder	GSE78068_GPL6480
GSM2066029	non_responder	GSE78068_GPL6480
GSM2066030	non_responder	GSE78068_GPL6480
GSM2066031	non_responder	GSE78068_GPL6480
GSM2066032	non_responder	GSE78068_GPL6480
GSM2066033	non_responder	GSE78068_GPL6480
GSM2066034	non_responder	GSE78068_GPL6480
GSM2066035	non_responder	GSE78068_GPL6480
GSM2066036	non_responder	GSE78068_GPL6480
GSM2066037	non_responder	GSE78068_GPL6480
GSM2066038	non_responder	GSE78068_GPL6480
GSM2066039	non_responder	GSE78068_GPL6480
GSM2066040	non_responder	GSE78068_GPL6480
GSM2066042	non_responder	GSE78068_GPL6480
GSM2066043	non_responder	GSE78068_GPL6480
GSM2066044	non_responder	GSE78068_GPL6480
GSM2066045	non_responder	GSE78068_GPL6480
GSM2066046	non_responder	GSE78068_GPL6480
GSM2066047	non_responder	GSE78068_GPL6480
GSM2066048	non_responder	GSE78068_GPL6480
GSM2066049	non_responder	GSE78068_GPL6480
GSM2066050	non_responder	GSE78068_GPL6480
GSM2066052	non_responder	GSE78068_GPL6480
GSM2066053	non_responder	GSE78068_GPL6480
GSM2066054	non_responder	GSE78068_GPL6480
GSM2066055	non_responder	GSE78068_GPL6480
GSM2066056	non_responder	GSE78068_GPL6480
GSM2066057	non_responder	GSE78068_GPL6480
GSM2066058	non_responder	GSE78068_GPL6480
GSM2066061	non_responder	GSE78068_GPL6480
GSM2066062	non_responder	GSE78068_GPL6480
GSM2066063	non_responder	GSE78068_GPL6480
GSM2066065	non_responder	GSE78068_GPL6480
GSM2066066	non_responder	GSE78068_GPL6480
GSM2066067	non_responder	GSE78068_GPL6480
GSM2066068	non_responder	GSE78068_GPL6480
GSM2066069	non_responder	GSE78068_GPL6480
GSM2066070	non_responder	GSE78068_GPL6480
GSM2066071	non_responder	GSE78068_GPL6480
GSM2066072	non_responder	GSE78068_GPL6480
GSM2066073	non_responder	GSE78068_GPL6480
GSM2066074	non_responder	GSE78068_GPL6480
GSM2066075	non_responder	GSE78068_GPL6480
GSM2066076	non_responder	GSE78068_GPL6480
GSM2066077	responder	GSE78068_GPL6480
GSM2066078	responder	GSE78068_GPL6480
GSM2066079	responder	GSE78068_GPL6480
GSM2066080	responder	GSE78068_GPL6480
GSM2066081	responder	GSE78068_GPL6480
GSM2066082	responder	GSE78068_GPL6480
GSM2066083	responder	GSE78068_GPL6480
GSM2066084	responder	GSE78068_GPL6480
GSM2066086	responder	GSE78068_GPL6480
GSM2066087	responder	GSE78068_GPL6480
GSM2066088	responder	GSE78068_GPL6480
GSM2066089	responder	GSE78068_GPL6480
GSM2066091	responder	GSE78068_GPL6480
GSM2066092	responder	GSE78068_GPL6480
GSM2066093	responder	GSE78068_GPL6480
GSM2066095	responder	GSE78068_GPL6480
GSM2066096	responder	GSE78068_GPL6480
GSM2066098	responder	GSE78068_GPL6480
GSM2066099	responder	GSE78068_GPL6480
GSM2066100	responder	GSE78068_GPL6480
GSM2066101	responder	GSE78068_GPL6480
GSM2066102	responder	GSE78068_GPL6480
GSM2066103	responder	GSE78068_GPL6480
GSM2066104	responder	GSE78068_GPL6480
GSM2066105	responder	GSE78068_GPL6480
GSM2066106	responder	GSE78068_GPL6480
GSM2066107	responder	GSE78068_GPL6480
GSM2066108	responder	GSE78068_GPL6480
GSM2066109	responder	GSE78068_GPL6480
GSM2066110	responder	GSE78068_GPL6480
GSM2066111	responder	GSE78068_GPL6480
GSM2066112	responder	GSE78068_GPL6480
GSM2066114	responder	GSE78068_GPL6480
GSM2066116	responder	GSE78068_GPL6480
GSM2066117	responder	GSE78068_GPL6480
GSM2066118	responder	GSE78068_GPL6480

## Sheet: Supplementary_Table6
Sample_Name	Sample_Group	Batch
GSM382407	responder	GSE15316_GPL2507
GSM382408	responder	GSE15316_GPL2507
GSM382409	responder	GSE15316_GPL2507
GSM382410	responder	GSE15316_GPL2507
GSM910737	responder	GSE37107_GPL6947
GSM910740	responder	GSE37107_GPL6947
GSM910744	responder	GSE37107_GPL6947
GSM910745	responder	GSE37107_GPL6947
GSM910746	responder	GSE37107_GPL6947
GSM910747	responder	GSE37107_GPL6947
GSM910748	responder	GSE37107_GPL6947
GSM910749	responder	GSE37107_GPL6947
GSM1320155	responder	GSE54629_GPL6244
GSM1320157	responder	GSE54629_GPL6244
GSM1320159	responder	GSE54629_GPL6244
GSM1320161	responder	GSE54629_GPL6244
GSM1320163	responder	GSE54629_GPL6244
GSM1320165	responder	GSE54629_GPL6244
GSM1320167	responder	GSE54629_GPL6244
GSM1320173	responder	GSE54629_GPL6244
GSM1320175	responder	GSE54629_GPL6244
GSM1320177	responder	GSE54629_GPL6244
GSM1320179	responder	GSE54629_GPL6244
GSM1320183	responder	GSE54629_GPL6244
GSM1320193	responder	GSE54629_GPL6244
GSM1320195	responder	GSE54629_GPL6244
GSM1320197	responder	GSE54629_GPL6244
GSM1320199	responder	GSE54629_GPL6244
GSM1320201	responder	GSE54629_GPL6244
GSM1320207	responder	GSE54629_GPL6244
GSM1320209	responder	GSE54629_GPL6244
GSM1320211	responder	GSE54629_GPL6244
GSM1320215	responder	GSE54629_GPL6244
GSM1320217	responder	GSE54629_GPL6244
GSM1320219	responder	GSE54629_GPL6244
GSM1320221	responder	GSE54629_GPL6244
GSM1320229	responder	GSE54629_GPL6244
GSM1320231	responder	GSE54629_GPL6244
GSM1320233	responder	GSE54629_GPL6244
GSM1320235	responder	GSE54629_GPL6244
GSM1320239	responder	GSE54629_GPL6244
GSM1320241	responder	GSE54629_GPL6244
GSM1320243	responder	GSE54629_GPL6244
GSM1320245	responder	GSE54629_GPL6244
GSM1320247	responder	GSE54629_GPL6244
GSM1320251	responder	GSE54629_GPL6244
GSM1320253	responder	GSE54629_GPL6244
GSM1320257	responder	GSE54629_GPL6244
GSM1320259	responder	GSE54629_GPL6244
GSM1320265	responder	GSE54629_GPL6244
GSM1320269	responder	GSE54629_GPL6244
GSM1320275	responder	GSE54629_GPL6244
GSM1320279	responder	GSE54629_GPL6244
GSM1320281	responder	GSE54629_GPL6244
GSM1320283	responder	GSE54629_GPL6244
GSM1320285	responder	GSE54629_GPL6244
GSM1320287	responder	GSE54629_GPL6244
GSM382239	non_responder	GSE15316_GPL2507
GSM382240	non_responder	GSE15316_GPL2507
GSM382242	non_responder	GSE15316_GPL2507
GSM382405	non_responder	GSE15316_GPL2507
GSM382406	non_responder	GSE15316_GPL2507
GSM910736	non_responder	GSE37107_GPL6947
GSM910738	non_responder	GSE37107_GPL6947
GSM910739	non_responder	GSE37107_GPL6947
GSM910741	non_responder	GSE37107_GPL6947
GSM910742	non_responder	GSE37107_GPL6947
GSM910743	non_responder	GSE37107_GPL6947
GSM1320153	non_responder	GSE54629_GPL6244
GSM1320169	non_responder	GSE54629_GPL6244
GSM1320171	non_responder	GSE54629_GPL6244
GSM1320181	non_responder	GSE54629_GPL6244
GSM1320185	non_responder	GSE54629_GPL6244
GSM1320187	non_responder	GSE54629_GPL6244
GSM1320189	non_responder	GSE54629_GPL6244
GSM1320191	non_responder	GSE54629_GPL6244
GSM1320203	non_responder	GSE54629_GPL6244
GSM1320205	non_responder	GSE54629_GPL6244
GSM1320213	non_responder	GSE54629_GPL6244
GSM1320223	non_responder	GSE54629_GPL6244
GSM1320225	non_responder	GSE54629_GPL6244
GSM1320227	non_responder	GSE54629_GPL6244
GSM1320237	non_responder	GSE54629_GPL6244
GSM1320249	non_responder	GSE54629_GPL6244
GSM1320255	non_responder	GSE54629_GPL6244
GSM1320261	non_responder	GSE54629_GPL6244
GSM1320263	non_responder	GSE54629_GPL6244
GSM1320267	non_responder	GSE54629_GPL6244
GSM1320271	non_responder	GSE54629_GPL6244
GSM1320273	non_responder	GSE54629_GPL6244
GSM1320277	non_responder	GSE54629_GPL6244
GSM1320289	non_responder	GSE54629_GPL6244
